# Supplementary material for: 3,9-Di-2-furyl-2,4,8,10-tetra­oxa­spiro­[5.5]undecane
Source: Acta Crystallogr Sect E Struct Rep Online. 2008 Oct 18;64(Pt 11):o2130. doi: 10.1107/S1600536808032996 (PMC2959543; doi:10.1107/S1600536808032996)
Supplement: Supplementary file 1 [file e-64-o2130-sup1.cif]

##############################################################################
###                                                                        ###
###        Electronic paper (Acta Crystallographica Section E)             ###
###                                                                        ###
##############################################################################
#                                                                            #
# This CIF contains the data in a paper accepted for publication in Acta     #
# Crystallographica Section E. It conforms to the requirements of Notes      #
# for Authors for Section E, and has been peer reviewed under the auspices   #
# of the IUCr Commission on Journals.                                        #
#                                                                            #
# Full details of the Crystallographic Information File format               #
# are given in the paper "The Crystallographic Information File (CIF):       #
# a New Standard Archive File for Crystallography" by S. R. Hall, F. H.      #
# Allen and I. D. Brown [Acta Cryst. (1991), A47, 655-685].                  #
#                                                                            #
# The current version of the core CIF dictionary is obtainable from          #
# ftp://ftp.iucr.org/pub/cif_core.dic. The current version number is 2.4.    #
#                                                                            #
# Software is freely available for graphical display of the structure(s) in  #
# this CIF.  For information consult the CIF home page http://www.iucr.org/  #
# cif/home.html                                                              #
#                                                                            #
# This file may be used for bona fide research purposes within the           #
# scientific community so long as proper attribution is given to the journal # 
# article from which it was obtained.                                        #
#                                                                            #
##############################################################################
                                             
data_global
_audit_creation_method     SHELXL-97
_journal_date_recd_electronic     2008-09-23
_journal_date_accepted     2008-10-12
_journal_name_full     'Acta Crystallographica, Section E'
_journal_year     2008
_journal_volume     64
_journal_issue     11
_journal_page_first     o2130
_journal_page_last     o2130
_journal_paper_category     QO
_journal_coeditor_code     AT2637
_publ_contact_author_name     'Fang-Fang Jian'
_publ_contact_author_address
;
Microscale Science Institute
Weifang University
Weifang 261061
People's Republic of China
;
_publ_contact_author_email     ffjian2008@163.com
_publ_contact_author_fax     '86-536-8785802'
_publ_contact_author_phone     '86-536-8785802'
_publ_section_title
;
3,9-Di-2-furyl-2,4,8,10-tetraoxaspiro[5.5]undecane
;
loop_
    _publ_author_name
    _publ_author_footnote
    _publ_author_address
    'Jun Lin' ?
;
Microscale Science Institute
Department of Chemistry and Chemical Engineering,
Weifang University,
Weifang 261061,
People's Republic of China
;
    'Fang-Fang Jian' ?
;
Microscale Science Institute
Weifang University,
Weifang 261061,
People's Republic of China
;
data_I
_audit_creation_method     SHELXL-97
_chemical_name_systematic
;
3,9-Di-2-furyl-2,4,8,10-tetraoxaspiro[5.5]undecane
;
_chemical_name_common     ?
_chemical_formula_moiety     'C15 H16 O6'
_chemical_formula_sum     'C15 H16 O6 '
_chemical_formula_iupac     'C15 H16 O6'
_chemical_formula_weight     292.28
_chemical_melting_point     ?
_symmetry_cell_setting     orthorhombic
_symmetry_space_group_name_H-M     'P c a 21'
_symmetry_space_group_name_Hall     'P 2c -2ac'
loop_
    _symmetry_equiv_pos_as_xyz
    'x, y, z'
    '-x, -y, z+1/2'
    '-x+1/2, y, z+1/2'
    'x+1/2, -y, z'
_cell_length_a     11.756(3)
_cell_length_b     5.5832(13)
_cell_length_c     42.728(9)
_cell_angle_alpha     90.00
_cell_angle_beta     90.00
_cell_angle_gamma     90.00
_cell_volume     2804.5(11)
_cell_formula_units_Z     8
_cell_measurement_reflns_used     2523
_cell_measurement_theta_min     1.91
_cell_measurement_theta_max     28.78
_cell_measurement_temperature     273(2)
_exptl_crystal_description     bar
_exptl_crystal_colour     colourless
_exptl_crystal_size_max     0.20
_exptl_crystal_size_mid     0.15
_exptl_crystal_size_min     0.13
_exptl_crystal_density_diffrn     1.384
_exptl_crystal_density_meas     ?
_exptl_crystal_density_method     'not measured'
_exptl_crystal_F_000     1232
_exptl_absorpt_coefficient_mu     0.108
_exptl_absorpt_correction_type     none
_exptl_absorpt_process_details     ?
_exptl_absorpt_correction_T_min     ?
_exptl_absorpt_correction_T_max     ?
_exptl_special_details
;
;
_diffrn_ambient_temperature     273(2)
_diffrn_radiation_type     MoK\a
_diffrn_radiation_wavelength     0.71073
_diffrn_radiation_source     'fine-focus sealed tube'
_diffrn_radiation_monochromator     graphite
_diffrn_measurement_device_type     'Bruker SMART CCD area-detector'
_diffrn_measurement_method     '\f and \w'
_diffrn_detector_area_resol_mean     ?
_diffrn_reflns_number     13819
_diffrn_reflns_av_R_equivalents     0.0689
_diffrn_reflns_av_sigmaI/netI     0.0832
_diffrn_reflns_theta_min     1.91
_diffrn_reflns_theta_max     28.78
_diffrn_reflns_theta_full     28.78
_diffrn_measured_fraction_theta_max     0.961
_diffrn_measured_fraction_theta_full     0.961
_diffrn_reflns_limit_h_min     -15
_diffrn_reflns_limit_h_max     15
_diffrn_reflns_limit_k_min     -7
_diffrn_reflns_limit_k_max     6
_diffrn_reflns_limit_l_min     -28
_diffrn_reflns_limit_l_max     57
_diffrn_standards_number     ?
_diffrn_standards_interval_count     ?
_diffrn_standards_interval_time     ?
_diffrn_standards_decay_%     ?
_refine_special_details
;
Refinement of <i>F</i>^2^ against ALL reflections. The weighted <i>R</i>-factor
<i>wR</i> and goodness of fit <i>S</i> are based on <i>F</i>^2^, conventional
<i>R</i>-factors <i>R</i> are based on <i>F</i>, with <i>F</i> set to zero for
negative <i>F</i>^2^. The threshold expression of <i>F</i>^2^ >
\s(<i>F</i>^2^) is used only for calculating <i>R</i>-factors(gt) <i>etc</i>.
and is not relevant to the choice of reflections for refinement.
<i>R</i>-factors based on <i>F</i>^2^ are statistically about twice as large
as those based on <i>F</i>, and <i>R</i>- factors based on ALL data will be
even larger.
;
_reflns_number_total     3554
_reflns_number_gt     1793
_reflns_threshold_expression     I>2\s(I)
_refine_ls_structure_factor_coef     Fsqd
_refine_ls_matrix_type     full
_refine_ls_R_factor_all     0.1263
_refine_ls_R_factor_gt     0.0498
_refine_ls_wR_factor_gt     0.0991
_refine_ls_wR_factor_ref     0.1245
_refine_ls_goodness_of_fit_ref     1.019
_refine_ls_restrained_S_all     1.019
_refine_ls_number_reflns     3554
_refine_ls_number_parameters     380
_refine_ls_number_restraints     1
_refine_ls_hydrogen_treatment     constr
_refine_ls_weighting_scheme     calc
_refine_ls_weighting_details
                  'calc w=1/[\s^2^(Fo^2^)+(0.043P)^2^] where P=(Fo^2^+2Fc^2^)/3'
_atom_sites_solution_hydrogens     geom
_atom_sites_solution_primary     direct
_atom_sites_solution_secondary     difmap
_refine_ls_shift/su_max     0.001
_refine_ls_shift/su_mean     0.000
_refine_diff_density_max     0.172
_refine_diff_density_min     -0.167
_refine_ls_extinction_method     'SHELXL97 (Sheldrick, 2008)'
_refine_ls_extinction_coef     0.0043(7)
_refine_ls_extinction_expression
                                  'Fc^*^=kFc[1+0.001xFc^2^\l^3^/sin(2\q)]^-1/4^'
_refine_ls_abs_structure_details     ?
_refine_ls_abs_structure_Flack     ?
loop_
    _atom_type_symbol
    _atom_type_description
    _atom_type_scat_dispersion_real
    _atom_type_scat_dispersion_imag
    _atom_type_scat_source
    'C' 'C' 0.0033 0.0000
                         'International Tables Vol C Tables 4.2.6.8 and 6.1.1.4'
    'H' 'H' 0.0000 0.0000
                         'International Tables Vol C Tables 4.2.6.8 and 6.1.1.4'
    'O' 'O' 0.0106 0.0000
                         'International Tables Vol C Tables 4.2.6.8 and 6.1.1.4'
_computing_data_collection     'SMART (Bruker, 1997)'
_computing_cell_refinement     'SAINT (Bruker, 1997)'
_computing_data_reduction     'SAINT (Bruker, 1997)'
_computing_structure_solution     'SHELXS97 (Sheldrick, 2008)'
_computing_structure_refinement     'SHELXL97 (Sheldrick, 2008)'
_computing_molecular_graphics     'SHELXTL (Sheldrick, 2008)'
_computing_publication_material     'SHELXTL (Sheldrick, 2008)'
loop_
    _atom_site_type_symbol
    _atom_site_label
    _atom_site_fract_x
    _atom_site_fract_y
    _atom_site_fract_z
    _atom_site_U_iso_or_equiv
    _atom_site_adp_type
    _atom_site_calc_flag
    _atom_site_refinement_flags
    _atom_site_occupancy
    _atom_site_disorder_assembly
    _atom_site_disorder_group
    O O1A -0.9377(3) -0.0310(7) -0.19447(12) 0.0640(12) Uani d . 1 . .
    O O2A -0.7186(2) -0.2654(6) -0.14554(7) 0.0511(8) Uani d . 1 . .
    O O3A -0.8254(3) 0.0757(7) -0.13372(8) 0.0497(8) Uani d . 1 . .
    O O4A -0.4986(2) -0.0918(6) -0.06685(8) 0.0501(8) Uani d . 1 . .
    O O5A -0.6606(2) -0.3243(5) -0.06050(7) 0.0485(8) Uani d . 1 . .
    O O6A -0.5577(3) -0.5078(7) -0.00488(13) 0.0686(14) Uani d . 1 . .
    C C1A -1.0251(4) -0.1649(13) -0.20675(12) 0.0699(17) Uani d . 1 . .
    H H1 -1.0780 -0.1086 -0.2212 0.084 Uiso calc R 1 . .
    C C2A -1.0235(5) -0.3856(14) -0.19522(15) 0.0729(17) Uani d . 1 . .
    H H2 -1.0737 -0.5093 -0.1999 0.087 Uiso calc R 1 . .
    C C3A -0.9290(4) -0.3953(12) -0.17413(12) 0.0610(14) Uani d . 1 . .
    H H3A -0.9060 -0.5269 -0.1624 0.073 Uiso calc R 1 . .
    C C4A -0.8807(4) -0.1810(9) -0.17450(11) 0.0493(13) Uani d . 1 . .
    C C5A -0.7824(4) -0.0747(10) -0.15763(12) 0.0488(12) Uani d . 1 . .
    H H3 -0.7358 0.0191 -0.1722 0.059 Uiso calc R 1 . .
    C C6A -0.6229(3) -0.1810(9) -0.12730(11) 0.0498(12) Uani d . 1 . .
    H H4 -0.5708 -0.0946 -0.1408 0.060 Uiso calc R 1 . .
    H H5 -0.5825 -0.3170 -0.1186 0.060 Uiso calc R 1 . .
    C C7A -0.7335(4) 0.1789(9) -0.11575(12) 0.0529(13) Uani d . 1 . .
    H H6 -0.7644 0.2807 -0.0994 0.063 Uiso calc R 1 . .
    H H7 -0.6864 0.2770 -0.1293 0.063 Uiso calc R 1 . .
    C C8A -0.6613(4) -0.0183(8) -0.10104(15) 0.0406(15) Uani d . 1 . .
    C C9A -0.5593(4) 0.0911(10) -0.08414(13) 0.0564(13) Uani d . 1 . .
    H H8 -0.5086 0.1644 -0.0993 0.068 Uiso calc R 1 . .
    H H9 -0.5852 0.2148 -0.0699 0.068 Uiso calc R 1 . .
    C C10A -0.7312(3) -0.1575(8) -0.07684(11) 0.0479(12) Uani d . 1 . .
    H H10A -0.7649 -0.0464 -0.0620 0.058 Uiso calc R 1 . .
    H H10B -0.7923 -0.2426 -0.0873 0.058 Uiso calc R 1 . .
    C C11A -0.5709(4) -0.2040(8) -0.04513(11) 0.0466(11) Uani d . 1 . .
    H H11A -0.6017 -0.0853 -0.0305 0.056 Uiso calc R 1 . .
    C C12A -0.5016(3) -0.3830(8) -0.02793(10) 0.0429(11) Uani d . 1 . .
    C C13A -0.3940(4) -0.4551(11) -0.02931(16) 0.0567(16) Uani d . 1 . .
    H H13A -0.3380 -0.3968 -0.0427 0.068 Uiso calc R 1 . .
    C C14A -0.3807(4) -0.6389(9) -0.00639(13) 0.0592(14) Uani d . 1 . .
    H H14A -0.3146 -0.7240 -0.0020 0.071 Uiso calc R 1 . .
    C C15A -0.4803(5) -0.6641(10) 0.00723(13) 0.0683(16) Uani d . 1 . .
    H H15A -0.4958 -0.7740 0.0230 0.082 Uiso calc R 1 . .
    O O1C -0.8218(3) 0.0078(6) -0.44998(13) 0.0703(15) Uani d . 1 . .
    O O2C -0.7613(2) -0.4102(6) -0.38836(8) 0.0505(8) Uani d . 1 . .
    O O3C -0.9241(2) -0.1758(5) -0.39479(7) 0.0472(8) Uani d . 1 . .
    O O4C -0.9819(2) -0.2334(6) -0.31003(7) 0.0522(8) Uani d . 1 . .
    O O5C -1.0889(3) -0.5735(6) -0.32170(8) 0.0488(8) Uani d . 1 . .
    O O6C -1.1999(3) -0.4592(7) -0.25972(11) 0.0637(12) Uani d . 1 . .
    C C1C -0.7431(5) 0.1642(10) -0.46269(13) 0.0670(15) Uani d . 1 . .
    H H10 -0.7580 0.2719 -0.4788 0.080 Uiso calc R 1 . .
    C C2C -0.6432(4) 0.1384(9) -0.44859(13) 0.0594(14) Uani d . 1 . .
    H H11 -0.5771 0.2238 -0.4529 0.071 Uiso calc R 1 . .
    C C3C -0.6563(4) -0.0432(10) -0.42592(15) 0.0525(14) Uani d . 1 . .
    H H12 -0.6004 -0.1010 -0.4125 0.063 Uiso calc R 1 . .
    C C4C -0.7649(4) -0.1166(9) -0.42743(11) 0.0467(12) Uani d . 1 . .
    C C5C -0.8333(3) -0.2969(8) -0.40988(12) 0.0486(12) Uani d . 1 . .
    H H13 -0.8641 -0.4157 -0.4245 0.058 Uiso calc R 1 . .
    C C6C -0.8220(4) -0.5912(10) -0.37114(13) 0.0545(13) Uani d . 1 . .
    H H14 -0.7716 -0.6637 -0.3559 0.065 Uiso calc R 1 . .
    H H15 -0.8473 -0.7156 -0.3854 0.065 Uiso calc R 1 . .
    C C7C -0.9949(3) -0.3431(8) -0.37802(11) 0.0492(13) Uani d . 1 . .
    H H16 -1.0294 -0.4539 -0.3927 0.059 Uiso calc R 1 . .
    H H17 -1.0553 -0.2570 -0.3674 0.059 Uiso calc R 1 . .
    C C8C -0.9258(4) -0.4814(8) -0.35426(16) 0.0446(16) Uani d . 1 . .
    C C9C -0.8853(3) -0.3187(9) -0.32749(11) 0.0486(12) Uani d . 1 . .
    H H18 -0.8349 -0.4075 -0.3138 0.058 Uiso calc R 1 . .
    H H19 -0.8434 -0.1839 -0.3360 0.058 Uiso calc R 1 . .
    C C10C -0.9987(4) -0.6797(8) -0.33978(13) 0.0540(13) Uani d . 1 . .
    H H10C -1.0306 -0.7793 -0.3562 0.065 Uiso calc R 1 . .
    H H10D -0.9520 -0.7800 -0.3264 0.065 Uiso calc R 1 . .
    C C11C -1.0466(4) -0.4235(10) -0.29762(12) 0.0445(11) Uani d . 1 . .
    H H11B -1.0004 -0.5173 -0.2830 0.053 Uiso calc R 1 . .
    C C12C -1.1446(4) -0.3143(9) -0.28089(11) 0.0502(13) Uani d . 1 . .
    C C13C -1.1951(4) -0.0968(11) -0.28203(12) 0.0587(14) Uani d . 1 . .
    H H13B -1.1740 0.0319 -0.2946 0.070 Uiso calc R 1 . .
    C C14C -1.2866(4) -0.1037(14) -0.26034(13) 0.0701(15) Uani d . 1 . .
    H H14C -1.3370 0.0201 -0.2559 0.084 Uiso calc R 1 . .
    C C15C -1.2864(4) -0.3213(13) -0.24756(13) 0.0708(17) Uani d . 1 . .
    H H15B -1.3377 -0.3731 -0.2324 0.085 Uiso calc R 1 . .
loop_
    _atom_site_aniso_label
    _atom_site_aniso_U_11
    _atom_site_aniso_U_22
    _atom_site_aniso_U_33
    _atom_site_aniso_U_12
    _atom_site_aniso_U_13
    _atom_site_aniso_U_23
    O1A 0.056(2) 0.081(3) 0.055(3) -0.0011(19) -0.010(2) 0.012(2)
    O2A 0.0440(17) 0.049(2) 0.0598(19) 0.0066(15) -0.0060(16) -0.0094(16)
    O3A 0.0468(18) 0.047(2) 0.055(2) 0.0073(16) -0.0066(17) -0.002(2)
    O4A 0.0347(16) 0.053(2) 0.063(2) -0.0062(14) -0.0055(16) 0.007(2)
    O5A 0.0325(16) 0.052(2) 0.0610(18) -0.0038(13) -0.0051(15) 0.0122(16)
    O6A 0.045(2) 0.091(4) 0.070(3) 0.0075(18) 0.005(2) 0.032(2)
    C1A 0.050(3) 0.104(6) 0.056(4) -0.002(3) -0.012(3) -0.006(3)
    C2A 0.059(4) 0.077(5) 0.083(4) -0.010(3) -0.010(3) -0.020(4)
    C3A 0.058(3) 0.062(4) 0.062(3) -0.007(3) -0.011(3) -0.004(3)
    C4A 0.043(3) 0.058(4) 0.047(3) 0.002(2) -0.005(2) 0.002(2)
    C5A 0.043(3) 0.051(3) 0.053(3) 0.004(2) 0.003(2) 0.006(3)
    C6A 0.038(3) 0.059(3) 0.052(3) 0.003(2) 0.002(2) 0.004(2)
    C7A 0.053(3) 0.046(3) 0.060(3) -0.003(2) -0.015(3) -0.002(3)
    C8A 0.032(2) 0.040(4) 0.050(4) 0.0023(18) -0.004(2) -0.001(2)
    C9A 0.053(3) 0.043(3) 0.073(4) -0.006(2) -0.015(3) 0.000(3)
    C10A 0.034(2) 0.053(3) 0.057(3) 0.009(2) -0.007(2) 0.005(2)
    C11A 0.042(3) 0.052(3) 0.046(3) 0.000(2) -0.005(2) -0.001(2)
    C12A 0.036(2) 0.053(3) 0.040(3) -0.002(2) 0.001(2) 0.000(2)
    C13A 0.045(3) 0.062(4) 0.063(4) 0.004(2) 0.010(3) 0.010(3)
    C14A 0.052(3) 0.065(4) 0.061(4) 0.008(2) -0.014(3) 0.002(3)
    C15A 0.058(3) 0.081(4) 0.066(4) -0.002(3) -0.007(3) 0.025(3)
    O1C 0.0427(19) 0.092(4) 0.076(3) 0.0014(17) -0.001(2) 0.032(2)
    O2C 0.0375(16) 0.052(2) 0.062(2) 0.0069(15) 0.0041(17) 0.008(2)
    O3C 0.0334(16) 0.053(2) 0.0553(18) 0.0017(14) 0.0044(14) 0.0040(16)
    O4C 0.0429(18) 0.051(2) 0.062(2) -0.0053(15) 0.0059(16) -0.0054(17)
    O5C 0.0437(18) 0.0462(19) 0.057(2) -0.0067(16) 0.0043(17) -0.001(2)
    O6C 0.061(2) 0.074(3) 0.056(3) -0.0053(18) 0.009(2) 0.007(2)
    C1C 0.058(3) 0.076(4) 0.068(3) -0.001(3) 0.012(3) 0.032(3)
    C2C 0.052(3) 0.062(4) 0.064(4) -0.011(2) -0.001(3) 0.004(3)
    C3C 0.041(3) 0.065(4) 0.051(4) -0.005(2) 0.000(3) 0.003(3)
    C4C 0.040(3) 0.054(3) 0.046(3) -0.001(2) 0.001(2) 0.002(3)
    C5C 0.037(2) 0.051(3) 0.058(3) 0.003(2) 0.004(2) -0.004(2)
    C6C 0.048(3) 0.050(3) 0.066(3) 0.006(2) 0.012(3) 0.008(3)
    C7C 0.035(2) 0.053(3) 0.060(3) -0.003(2) -0.002(2) 0.002(2)
    C8C 0.042(3) 0.034(3) 0.058(4) -0.0001(18) 0.001(3) 0.001(2)
    C9C 0.031(2) 0.058(3) 0.057(3) -0.002(2) 0.004(2) -0.005(2)
    C10C 0.057(3) 0.042(3) 0.063(3) -0.004(2) 0.012(3) 0.000(3)
    C11C 0.044(3) 0.048(3) 0.042(3) 0.002(2) -0.002(2) 0.006(3)
    C12C 0.047(3) 0.067(4) 0.036(3) -0.005(2) -0.003(2) 0.005(2)
    C13C 0.058(3) 0.064(4) 0.055(3) 0.013(3) 0.007(3) 0.005(3)
    C14C 0.055(3) 0.095(5) 0.060(4) 0.014(3) 0.005(3) -0.011(4)
    C15C 0.048(3) 0.106(5) 0.059(3) -0.006(3) 0.015(3) -0.011(4)
_geom_special_details
;
All e.s.d.'s (except the e.s.d. in the dihedral angle between two l.s. planes)
are estimated using the full covariance matrix. The cell e.s.d.'s are taken
into account individually in the estimation of e.s.d.'s in distances, angles
and torsion angles; correlations between e.s.d.'s in cell parameters are only
used when they are defined by crystal symmetry. An approximate (isotropic)
treatment of cell e.s.d.'s is used for estimating e.s.d.'s involving l.s.
planes.
;
loop_
    _geom_bond_atom_site_label_1
    _geom_bond_atom_site_label_2
    _geom_bond_site_symmetry_2
    _geom_bond_distance
    _geom_bond_publ_flag
    O1A C4A . 1.370(6) ?
    O1A C1A . 1.374(7) ?
    O2A C5A . 1.401(6) ?
    O2A C6A . 1.448(5) ?
    O3A C5A . 1.416(6) ?
    O3A C7A . 1.445(5) ?
    O4A C11A . 1.405(5) ?
    O4A C9A . 1.448(6) ?
    O5A C11A . 1.412(5) ?
    O5A C10A . 1.430(5) ?
    O6A C15A . 1.363(6) ?
    O6A C12A . 1.375(6) ?
    C1A C2A . 1.327(9) ?
    C1A H1 . 0.9300 ?
    C2A C3A . 1.431(7) ?
    C2A H2 . 0.9300 ?
    C3A C4A . 1.324(7) ?
    C3A H3A . 0.9300 ?
    C4A C5A . 1.486(6) ?
    C5A H3 . 0.9800 ?
    C6A C8A . 1.512(8) ?
    C6A H4 . 0.9700 ?
    C6A H5 . 0.9700 ?
    C7A C8A . 1.526(7) ?
    C7A H6 . 0.9700 ?
    C7A H7 . 0.9700 ?
    C8A C9A . 1.528(7) ?
    C8A C10A . 1.532(7) ?
    C9A H8 . 0.9700 ?
    C9A H9 . 0.9700 ?
    C10A H10A . 0.9700 ?
    C10A H10B . 0.9700 ?
    C11A C12A . 1.484(6) ?
    C11A H11A . 0.9800 ?
    C12A C13A . 1.328(6) ?
    C13A C14A . 1.427(8) ?
    C13A H13A . 0.9300 ?
    C14A C15A . 1.315(6) ?
    C14A H14A . 0.9300 ?
    C15A H15A . 0.9300 ?
    O1C C4C . 1.363(6) ?
    O1C C1C . 1.383(6) ?
    O2C C5C . 1.401(5) ?
    O2C C6C . 1.439(6) ?
    O3C C5C . 1.418(5) ?
    O3C C7C . 1.442(5) ?
    O4C C11C . 1.410(6) ?
    O4C C9C . 1.439(5) ?
    O5C C11C . 1.417(6) ?
    O5C C10C . 1.440(6) ?
    O6C C15C . 1.377(7) ?
    O6C C12C . 1.377(6) ?
    C1C C2C . 1.327(7) ?
    C1C H10 . 0.9300 ?
    C2C C3C . 1.411(8) ?
    C2C H11 . 0.9300 ?
    C3C C4C . 1.343(6) ?
    C3C H12 . 0.9300 ?
    C4C C5C . 1.491(6) ?
    C5C H13 . 0.9800 ?
    C6C C8C . 1.545(7) ?
    C6C H14 . 0.9700 ?
    C6C H15 . 0.9700 ?
    C7C C8C . 1.512(7) ?
    C7C H16 . 0.9700 ?
    C7C H17 . 0.9700 ?
    C8C C10C . 1.531(7) ?
    C8C C9C . 1.536(8) ?
    C9C H18 . 0.9700 ?
    C9C H19 . 0.9700 ?
    C10C H10C . 0.9700 ?
    C10C H10D . 0.9700 ?
    C11C C12C . 1.487(7) ?
    C11C H11B . 0.9800 ?
    C12C C13C . 1.352(7) ?
    C13C C14C . 1.420(7) ?
    C13C H13B . 0.9300 ?
    C14C C15C . 1.332(8) ?
    C14C H14C . 0.9300 ?
    C15C H15B . 0.9300 ?
loop_
    _geom_angle_atom_site_label_1
    _geom_angle_atom_site_label_2
    _geom_angle_atom_site_label_3
    _geom_angle_site_symmetry_1
    _geom_angle_site_symmetry_3
    _geom_angle
    _geom_angle_publ_flag
    C4A O1A C1A . . 105.7(5) ?
    C5A O2A C6A . . 111.5(4) ?
    C5A O3A C7A . . 110.7(3) ?
    C11A O4A C9A . . 110.7(3) ?
    C11A O5A C10A . . 110.5(3) ?
    C15A O6A C12A . . 106.0(4) ?
    C2A C1A O1A . . 110.7(5) ?
    C2A C1A H1 . . 124.7 ?
    O1A C1A H1 . . 124.7 ?
    C1A C2A C3A . . 106.2(6) ?
    C1A C2A H2 . . 126.9 ?
    C3A C2A H2 . . 126.9 ?
    C4A C3A C2A . . 106.9(6) ?
    C4A C3A H3A . . 126.5 ?
    C2A C3A H3A . . 126.5 ?
    C3A C4A O1A . . 110.5(4) ?
    C3A C4A C5A . . 133.5(5) ?
    O1A C4A C5A . . 116.0(5) ?
    O2A C5A O3A . . 112.1(4) ?
    O2A C5A C4A . . 107.0(4) ?
    O3A C5A C4A . . 108.0(3) ?
    O2A C5A H3 . . 109.9 ?
    O3A C5A H3 . . 109.9 ?
    C4A C5A H3 . . 109.9 ?
    O2A C6A C8A . . 111.3(3) ?
    O2A C6A H4 . . 109.4 ?
    C8A C6A H4 . . 109.4 ?
    O2A C6A H5 . . 109.4 ?
    C8A C6A H5 . . 109.4 ?
    H4 C6A H5 . . 108.0 ?
    O3A C7A C8A . . 110.3(4) ?
    O3A C7A H6 . . 109.6 ?
    C8A C7A H6 . . 109.6 ?
    O3A C7A H7 . . 109.6 ?
    C8A C7A H7 . . 109.6 ?
    H6 C7A H7 . . 108.1 ?
    C6A C8A C9A . . 110.8(4) ?
    C6A C8A C7A . . 107.1(5) ?
    C9A C8A C7A . . 110.0(4) ?
    C6A C8A C10A . . 110.9(4) ?
    C9A C8A C10A . . 107.7(5) ?
    C7A C8A C10A . . 110.2(4) ?
    O4A C9A C8A . . 110.2(4) ?
    O4A C9A H8 . . 109.6 ?
    C8A C9A H8 . . 109.6 ?
    O4A C9A H9 . . 109.6 ?
    C8A C9A H9 . . 109.6 ?
    H8 C9A H9 . . 108.1 ?
    O5A C10A C8A . . 110.4(3) ?
    O5A C10A H10A . . 109.6 ?
    C8A C10A H10A . . 109.6 ?
    O5A C10A H10B . . 109.6 ?
    C8A C10A H10B . . 109.6 ?
    H10A C10A H10B . . 108.1 ?
    O4A C11A O5A . . 110.9(4) ?
    O4A C11A C12A . . 107.2(3) ?
    O5A C11A C12A . . 108.7(4) ?
    O4A C11A H11A . . 110.0 ?
    O5A C11A H11A . . 110.0 ?
    C12A C11A H11A . . 110.0 ?
    C13A C12A O6A . . 109.6(5) ?
    C13A C12A C11A . . 134.8(5) ?
    O6A C12A C11A . . 115.6(4) ?
    C12A C13A C14A . . 107.0(5) ?
    C12A C13A H13A . . 126.5 ?
    C14A C13A H13A . . 126.5 ?
    C15A C14A C13A . . 106.4(5) ?
    C15A C14A H14A . . 126.8 ?
    C13A C14A H14A . . 126.8 ?
    C14A C15A O6A . . 111.0(5) ?
    C14A C15A H15A . . 124.5 ?
    O6A C15A H15A . . 124.5 ?
    C4C O1C C1C . . 105.7(4) ?
    C5C O2C C6C . . 110.7(3) ?
    C5C O3C C7C . . 110.6(3) ?
    C11C O4C C9C . . 111.8(4) ?
    C11C O5C C10C . . 112.0(3) ?
    C15C O6C C12C . . 105.5(5) ?
    C2C C1C O1C . . 110.2(5) ?
    C2C C1C H10 . . 124.9 ?
    O1C C1C H10 . . 124.9 ?
    C1C C2C C3C . . 107.0(4) ?
    C1C C2C H11 . . 126.5 ?
    C3C C2C H11 . . 126.5 ?
    C4C C3C C2C . . 106.9(5) ?
    C4C C3C H12 . . 126.6 ?
    C2C C3C H12 . . 126.6 ?
    C3C C4C O1C . . 110.2(5) ?
    C3C C4C C5C . . 134.0(5) ?
    O1C C4C C5C . . 115.8(4) ?
    O2C C5C O3C . . 111.8(4) ?
    O2C C5C C4C . . 108.0(4) ?
    O3C C5C C4C . . 108.2(4) ?
    O2C C5C H13 . . 109.6 ?
    O3C C5C H13 . . 109.6 ?
    C4C C5C H13 . . 109.6 ?
    O2C C6C C8C . . 110.6(4) ?
    O2C C6C H14 . . 109.5 ?
    C8C C6C H14 . . 109.5 ?
    O2C C6C H15 . . 109.5 ?
    C8C C6C H15 . . 109.5 ?
    H14 C6C H15 . . 108.1 ?
    O3C C7C C8C . . 110.8(3) ?
    O3C C7C H16 . . 109.5 ?
    C8C C7C H16 . . 109.5 ?
    O3C C7C H17 . . 109.5 ?
    C8C C7C H17 . . 109.5 ?
    H16 C7C H17 . . 108.1 ?
    C7C C8C C10C . . 109.9(4) ?
    C7C C8C C9C . . 111.4(4) ?
    C10C C8C C9C . . 107.5(5) ?
    C7C C8C C6C . . 108.3(5) ?
    C10C C8C C6C . . 110.1(4) ?
    C9C C8C C6C . . 109.7(4) ?
    O4C C9C C8C . . 109.7(3) ?
    O4C C9C H18 . . 109.7 ?
    C8C C9C H18 . . 109.7 ?
    O4C C9C H19 . . 109.7 ?
    C8C C9C H19 . . 109.7 ?
    H18 C9C H19 . . 108.2 ?
    O5C C10C C8C . . 109.3(4) ?
    O5C C10C H10C . . 109.8 ?
    C8C C10C H10C . . 109.8 ?
    O5C C10C H10D . . 109.8 ?
    C8C C10C H10D . . 109.8 ?
    H10C C10C H10D . . 108.3 ?
    O4C C11C O5C . . 111.2(4) ?
    O4C C11C C12C . . 106.9(4) ?
    O5C C11C C12C . . 108.7(4) ?
    O4C C11C H11B . . 110.0 ?
    O5C C11C H11B . . 110.0 ?
    C12C C11C H11B . . 110.0 ?
    C13C C12C O6C . . 110.1(5) ?
    C13C C12C C11C . . 133.7(5) ?
    O6C C12C C11C . . 116.2(5) ?
    C12C C13C C14C . . 106.5(6) ?
    C12C C13C H13B . . 126.7 ?
    C14C C13C H13B . . 126.7 ?
    C15C C14C C13C . . 106.9(6) ?
    C15C C14C H14C . . 126.6 ?
    C13C C14C H14C . . 126.6 ?
    C14C C15C O6C . . 110.9(5) ?
    C14C C15C H15B . . 124.5 ?
    O6C C15C H15B . . 124.5 ?
loop_
    _geom_hbond_atom_site_label_D
    _geom_hbond_atom_site_label_H
    _geom_hbond_atom_site_label_A
    _geom_hbond_site_symmetry_A
    _geom_hbond_distance_DH
    _geom_hbond_distance_HA
    _geom_hbond_distance_DA
    _geom_hbond_angle_DHA
    C1A H1 Cg1 1_555 0.93 2.70 3.478(6) 142
