# Supplementary material for: 3,9-Di-2-furyl-2,4,8,10-tetra­oxa­spiro­[5.5]undecane
Source: Acta Crystallogr Sect E Struct Rep Online. 2008 Oct 18;64(Pt 11):o2130. doi: 10.1107/S1600536808032996 (PMC2959543; doi:10.1107/S1600536808032996)
Supplement: Supplementary file 2 [file e-64-o2130-Isup2.hkl]

# 
# h,k,l, Fc-squared, Fo-squared, sigma(Fo-squared) and status flag 
# 
data_I
_shelx_title ' C in P21' 
_shelx_refln_list_code          4 
_shelx_F_calc_maximum      273.70 
_exptl_crystal_F_000      1231.87 
_reflns_d_resolution_high  0.7382 
 
loop_ 
 _symmetry_equiv_pos_as_xyz 
 'x, y, z' 
 '-x, -y, z+1/2' 
 '-x+1/2, y, z+1/2' 
 'x+1/2, -y, z' 
 
_cell_length_a    11.7560 
_cell_length_b     5.5832 
_cell_length_c    42.7280 
_cell_angle_alpha  90.000 
_cell_angle_beta   90.000 
_cell_angle_gamma  90.000 
 
_shelx_F_squared_multiplier     1.000 
 
loop_ 
 _refln_index_h 
 _refln_index_k 
 _refln_index_l 
 _refln_F_squared_calc 
 _refln_F_squared_meas 
 _refln_F_squared_sigma 
 _refln_observed_status 
   2   0   0       14.64        9.69      4.57 o 
   4   0   0     5707.44     5300.54    245.11 o 
   6   0   0      353.50      353.16     28.34 o 
   8   0   0        3.20        5.75     10.49 o 
  10   0   0        3.53        3.36     33.87 o 
  12   0   0      613.86      642.44     67.17 o 
   0   1   0       14.60        9.89      5.58 o 
   1   1   0     3693.56     3480.15    166.14 o 
   2   1   0    11023.64    10365.13    389.53 o 
   3   1   0     5949.75     5645.92    214.75 o 
   4   1   0       36.28       35.97      6.93 o 
   5   1   0       86.02       77.62      6.35 o 
   6   1   0      837.06      775.90     31.12 o 
   7   1   0      853.16      901.45     36.26 o 
   8   1   0       60.16       67.02     11.18 o 
   9   1   0        1.12       -1.45      8.01 o 
  10   1   0      129.63      125.29     17.33 o 
  11   1   0       10.71       14.90     11.68 o 
  12   1   0        8.30       31.05     13.71 o 
  13   1   0       24.60       40.99     30.10 o 
  14   1   0        4.46      -20.31     20.31 o 
   0   2   0      365.78      426.59     40.87 o 
   1   2   0      704.71      716.34     32.66 o 
   2   2   0       21.23       22.86      6.37 o 
   3   2   0       20.61       17.33      6.14 o 
   4   2   0      648.47      713.23     34.83 o 
   5   2   0       31.44       22.47      7.34 o 
   6   2   0       36.22       30.86      7.12 o 
   7   2   0        6.87       15.85      7.22 o 
   8   2   0     1930.00     1911.17     83.33 o 
   9   2   0       24.90       28.03     11.02 o 
  10   2   0       19.24       36.66     12.81 o 
  11   2   0       15.33       17.04     12.07 o 
  12   2   0       30.55       24.48     14.32 o 
  13   2   0       92.03       91.84     21.16 o 
  14   2   0        8.71      -24.08     24.08 o 
   0   3   0        3.05        0.77      6.05 o 
   1   3   0      409.09      388.93     35.61 o 
   2   3   0       40.93       16.58      7.31 o 
   3   3   0       25.97       21.59      8.57 o 
   4   3   0       96.44      111.89     19.32 o 
   5   3   0      170.27      165.89     25.14 o 
   6   3   0     4175.60     4420.29    177.72 o 
   7   3   0     1440.35     1432.26     80.14 o 
   8   3   0       17.95       13.61      7.78 o 
   9   3   0       28.24       31.74      9.13 o 
  10   3   0        0.68        3.02     11.57 o 
  11   3   0      144.90      178.04     23.09 o 
  12   3   0       73.17       69.21     19.19 o 
  13   3   0        0.04       -9.21     26.97 o 
  14   3   0        3.04       -9.75     27.44 o 
   0   4   0      632.89      651.58     69.35 o 
   1   4   0       28.97       37.53     13.52 o 
   2   4   0        0.06       -7.95      7.95 o 
   3   4   0      247.54      246.25     23.11 o 
   4   4   0      270.77      293.52     58.17 o 
   5   4   0       70.48       89.24     19.21 o 
   6   4   0        0.00       10.91     11.66 o 
   7   4   0      154.44      164.14     22.07 o 
   8   4   0      428.23      422.74     70.12 o 
   9   4   0      105.11      122.72     20.61 o 
  10   4   0       15.49       11.23     10.36 o 
  11   4   0        9.35       41.39     22.97 o 
  12   4   0        1.44       44.32     27.71 o 
   0   5   0        0.05       22.80     22.53 o 
   1   5   0        0.58        5.24     14.93 o 
   2   5   0       33.96       11.80     16.15 o 
   3   5   0       56.27       20.72     18.36 o 
   4   5   0        6.83       11.26     14.26 o 
   5   5   0       45.33       58.82     21.79 o 
   6   5   0      103.63      138.92     33.84 o 
   7   5   0        0.61       -2.95     17.83 o 
   8   5   0        5.28        7.29     19.50 o 
   9   5   0        2.47        9.51     12.21 o 
  10   5   0       21.24       42.28     16.84 o 
  11   5   0        3.87        2.87     25.49 o 
   0   6   0        3.39       15.34     26.43 o 
   1   6   0       15.63       -1.01     19.09 o 
   2   6   0        3.72        3.06     23.78 o 
   3   6   0       75.53       55.26     23.76 o 
   4   6   0       84.49       47.98     22.20 o 
   5   6   0        0.09        5.37     19.50 o 
   6   6   0        0.19       15.82     22.71 o 
   7   6   0        2.13       22.03     22.95 o 
   8   6   0       36.09       23.21     40.09 o 
   9   6   0        0.91       56.83     40.49 o 
   0   7   0        0.00       -8.27     36.59 o 
   1   7   0        7.21       16.34     35.04 o 
   2   7   0       56.82       35.65     44.19 o 
   2   0   1     5158.65     4893.60    230.09 o 
   4   0   1       89.36      114.02      8.32 o 
   6   0   1     3539.32     3650.88    122.63 o 
   8   0   1      232.00      246.43     17.07 o 
  10   0   1      255.44      212.06     22.29 o 
  12   0   1      253.07      255.46     30.49 o 
  14   0   1       94.04       95.79     31.35 o 
   1   1   1    11071.92    10128.31    388.93 o 
   2   1   1      303.87      293.73     10.83 o 
   3   1   1     3114.29     3044.37     92.28 o 
   4   1   1      599.84      593.61     14.23 o 
   5   1   1      492.42      481.30     12.63 o 
   6   1   1      770.96      743.24     21.38 o 
   7   1   1      145.17      145.05      8.82 o 
   8   1   1      296.65      345.44     14.47 o 
   9   1   1       20.33       10.43      6.47 o 
  10   1   1        8.96       19.68      7.30 o 
  11   1   1       21.65       32.01      9.00 o 
  12   1   1       55.12       61.74     11.00 o 
  13   1   1      265.22      253.28     19.76 o 
  14   1   1        5.23       -4.78     19.17 o 
   1   2   1      673.02      671.01     21.78 o 
   2   2   1      957.76      903.57     28.51 o 
   3   2   1       15.16       12.82      4.30 o 
   4   2   1       72.17       71.15      7.25 o 
   5   2   1       68.56       59.35      7.29 o 
   6   2   1       84.97       78.15      6.14 o 
   7   2   1      289.27      258.82     13.76 o 
   8   2   1      163.30      179.89     13.00 o 
   9   2   1       30.93       30.55      8.12 o 
  10   2   1       17.69       21.75      8.17 o 
  11   2   1       24.76       28.55     10.33 o 
  12   2   1      151.56      131.70     15.22 o 
  13   2   1        7.16      -11.03     11.93 o 
  14   2   1       26.20       24.86     19.37 o 
   1   3   1       11.82        1.39      3.68 o 
   2   3   1       43.34       30.86      7.82 o 
   3   3   1      174.63      154.18     11.33 o 
   4   3   1     2088.25     2157.99     64.89 o 
   5   3   1      383.26      380.84     19.40 o 
   6   3   1      519.30      562.71     24.92 o 
   7   3   1     1069.06     1172.91     38.36 o 
   8   3   1      351.84      363.16     22.00 o 
   9   3   1      223.37      223.69     20.58 o 
  10   3   1       54.91       63.16     13.08 o 
  11   3   1      224.20      254.32     18.85 o 
  12   3   1       99.53       98.45     15.19 o 
  13   3   1        6.91      -16.89     16.89 o 
  14   3   1       18.35      -14.28     22.80 o 
   1   4   1      168.93      176.16     15.98 o 
   2   4   1      238.09      262.43     16.05 o 
   3   4   1      193.26      201.10     14.62 o 
   4   4   1      483.24      454.82     31.05 o 
   5   4   1      554.59      530.45     28.60 o 
   6   4   1        1.62        6.40      8.22 o 
   7   4   1      192.30      206.07     23.42 o 
   8   4   1       87.08       90.47     10.13 o 
   9   4   1       14.88       17.11      6.99 o 
  10   4   1       15.91       25.19      7.87 o 
  11   4   1       52.99       83.44     12.60 o 
  12   4   1        7.49       27.11     16.79 o 
   1   5   1        1.61        4.16     10.57 o 
   2   5   1        2.23        5.65     10.52 o 
   3   5   1       76.61       81.24     28.50 o 
   4   5   1       65.46       49.40     12.04 o 
   5   5   1       33.19       23.57     11.32 o 
   6   5   1        1.94        7.20     10.29 o 
   7   5   1       16.47       -2.43     12.33 o 
   8   5   1        2.61        9.78     12.30 o 
   9   5   1        4.83       20.60      8.70 o 
  10   5   1        4.94       11.28      9.21 o 
  11   5   1        6.50       11.61     14.85 o 
   1   6   1        4.13       -7.58     13.76 o 
   2   6   1       74.25       69.09     17.48 o 
   3   6   1      143.54       91.59     20.06 o 
   4   6   1      122.61      114.35     20.03 o 
   5   6   1        1.52       10.69     15.20 o 
   6   6   1        0.20        4.19     14.89 o 
   7   6   1        2.27       24.55     15.81 o 
   8   6   1       16.72       38.82     40.46 o 
   9   6   1       25.80       15.40     38.81 o 
   1   7   1        5.24        9.71     24.95 o 
   2   7   1       12.38       40.76     39.48 o 
   2   0   2      635.55      625.06     31.24 o 
   4   0   2      567.36      628.61     33.17 o 
   6   0   2      109.22       91.68     15.23 o 
   8   0   2      519.22      516.40     25.63 o 
  10   0   2      444.16      435.04     26.01 o 
  12   0   2      913.12      884.06     49.20 o 
  14   0   2       19.39       95.17     32.02 o 
   0   1   2    27658.22    28034.14   1310.23 o 
   1   1   2     4613.54     4212.26    163.44 o 
   2   1   2     1191.39     1263.79     36.25 o 
   3   1   2      644.13      658.16     20.93 o 
   4   1   2     1006.21      936.20     22.15 o 
   5   1   2      909.04      880.23     23.28 o 
   6   1   2      124.77      130.20      8.09 o 
   7   1   2      726.88      730.55     23.55 o 
   8   1   2       11.10       14.73      8.96 o 
   9   1   2        3.81        1.25      6.24 o 
  10   1   2        3.42        8.72      7.04 o 
  11   1   2       10.93       11.46      8.67 o 
  12   1   2       93.27      102.86     13.55 o 
  13   1   2      198.50      212.44     20.39 o 
  14   1   2        1.54       -9.37     14.55 o 
   0   2   2        4.92        5.94      4.22 o 
   1   2   2      516.68      511.94     17.53 o 
   2   2   2     4816.24     4847.45    132.31 o 
   3   2   2       75.22       75.37      6.81 o 
   4   2   2       33.07       31.93      5.55 o 
   5   2   2      230.56      245.16     15.85 o 
   6   2   2     1203.96     1194.45     30.62 o 
   7   2   2     1331.65     1242.38     34.82 o 
   8   2   2      288.13      318.41     15.25 o 
   9   2   2      530.92      538.45     25.68 o 
  10   2   2        9.62        4.19      7.53 o 
  11   2   2      167.73      168.85     14.74 o 
  12   2   2       55.69       32.08     11.39 o 
  13   2   2        4.30        2.79     13.62 o 
  14   2   2        4.73      -23.20     23.20 o 
  15   2   2        1.51        6.52     27.31 o 
   0   3   2       51.64       49.05      8.47 o 
   1   3   2      888.33      851.69     28.01 o 
   2   3   2       27.46       29.49      6.07 o 
   3   3   2      981.60     1073.40     35.34 o 
   4   3   2       81.57       95.31     10.42 o 
   5   3   2       87.78       85.97      9.65 o 
   6   3   2     1575.31     1705.10     66.22 o 
   7   3   2      299.65      319.98     15.17 o 
   8   3   2      588.31      597.76     22.62 o 
   9   3   2      102.54       88.73     11.67 o 
  10   3   2      179.73      196.61     16.20 o 
  11   3   2      135.16      173.55     22.74 o 
  12   3   2       29.76        7.36     12.92 o 
  13   3   2        4.36      -12.67     13.47 o 
  14   3   2       37.34      -27.51     27.51 o 
   0   4   2       92.12       80.27     26.71 o 
   1   4   2      280.06      254.74     17.06 o 
   2   4   2      548.67      592.83     28.22 o 
   3   4   2       43.60       50.50     10.85 o 
   4   4   2      123.46      139.44     12.92 o 
   5   4   2      705.87      705.49     33.46 o 
   6   4   2       84.47       59.64     15.05 o 
   7   4   2       71.34       81.11     15.48 o 
   8   4   2      283.16      294.24     18.90 o 
   9   4   2       30.17       27.48      7.52 o 
  10   4   2       11.94       17.57      8.28 o 
  11   4   2        9.88       16.52      9.89 o 
  12   4   2        7.68      -10.79     19.78 o 
  13   4   2       23.17       -5.65     30.47 o 
   0   5   2        4.48       17.67     16.36 o 
   1   5   2       25.11       22.44     12.24 o 
   2   5   2      239.79      262.72     27.49 o 
   3   5   2      109.55      103.03     16.76 o 
   4   5   2       56.65       57.54     12.36 o 
   5   5   2      120.94      161.98     36.39 o 
   6   5   2        1.14        1.34     10.58 o 
   7   5   2        7.38        3.28     11.24 o 
   8   5   2       53.64       49.44     14.45 o 
   9   5   2        7.05       14.10      8.15 o 
  10   5   2       12.74        3.06      8.88 o 
  11   5   2       13.66       21.22     15.47 o 
   0   6   2       89.25      126.27     28.59 o 
   1   6   2        8.64        6.04     12.88 o 
   2   6   2       97.61       42.90     15.92 o 
   3   6   2       98.89       89.07     28.99 o 
   4   6   2       10.22        7.52     14.17 o 
   5   6   2        1.56       -8.13     14.19 o 
   6   6   2        7.95       -6.96     14.91 o 
   7   6   2       14.33       18.82     16.03 o 
   8   6   2       28.28       45.06     21.51 o 
   9   6   2       12.04       70.02     43.52 o 
   0   7   2       34.12       46.76     28.98 o 
   1   7   2        0.65       19.17     42.78 o 
   2   7   2       32.56       43.52     40.76 o 
   2   0   3       46.49       74.03      6.07 o 
   4   0   3      813.95      694.49     26.43 o 
   6   0   3      648.11      677.62     28.20 o 
   8   0   3       14.93       21.07      8.19 o 
  10   0   3     1843.75     1781.43     77.84 o 
  12   0   3      559.46      641.94     40.22 o 
  14   0   3       70.46      120.94     35.65 o 
   1   1   3     2892.34     2666.56     80.23 o 
   2   1   3     7367.54     6914.59    201.81 o 
   3   1   3      486.50      469.46     17.09 o 
   4   1   3     2623.17     2366.75     51.84 o 
   5   1   3      448.93      446.88     13.62 o 
   6   1   3       51.24       46.03      5.75 o 
   7   1   3     1264.57     1292.93     39.96 o 
   8   1   3       38.21       24.47     10.86 o 
   9   1   3       64.75       39.98     11.28 o 
  10   1   3       68.59       81.56      9.64 o 
  11   1   3       34.63       51.96     10.03 o 
  12   1   3      202.49      208.99     17.19 o 
  13   1   3       63.61       62.75     14.29 o 
  14   1   3        3.41       14.07     14.54 o 
  15   1   3        0.01       10.69     28.05 o 
   1   2   3        7.80        6.88      3.52 o 
   2   2   3     3354.36     3144.39     87.67 o 
   3   2   3      268.25      271.45     12.85 o 
   4   2   3      932.56      808.26     27.13 o 
   5   2   3      234.10      243.36     15.54 o 
   6   2   3     2275.03     2347.56     50.69 o 
   7   2   3      199.03      210.20     15.03 o 
   8   2   3      371.09      370.04     16.23 o 
   9   2   3      391.50      380.34     20.29 o 
  10   2   3      130.02      123.02     12.40 o 
  11   2   3      553.51      531.91     42.93 o 
  12   2   3       35.52       12.33     11.57 o 
  13   2   3        3.68       -7.21     12.01 o 
  14   2   3        2.71       -6.33     16.23 o 
  15   2   3        0.32      -25.02     25.02 o 
   1   3   3     1610.69     1589.67     47.44 o 
   2   3   3      133.96      125.15     10.87 o 
   3   3   3      276.46      298.19     22.24 o 
   4   3   3       77.54       75.09      8.77 o 
   5   3   3      436.55      434.98     29.47 o 
   6   3   3       77.03       96.82     10.62 o 
   7   3   3      211.10      244.57     14.14 o 
   8   3   3        9.05       12.38      5.66 o 
   9   3   3      377.23      401.41     17.13 o 
  10   3   3      167.83      178.80     15.97 o 
  11   3   3      229.61      199.38     24.38 o 
  12   3   3       27.26       26.86     14.16 o 
  13   3   3       24.48      -11.46     13.89 o 
  14   3   3       17.73      -19.77     25.49 o 
   1   4   3      171.96      181.74     14.66 o 
   2   4   3        0.33       -4.48      6.48 o 
   3   4   3      472.99      455.50     24.82 o 
   4   4   3       37.31       39.49      9.58 o 
   5   4   3       87.40       86.39     14.81 o 
   6   4   3       57.28       61.20     18.96 o 
   7   4   3       65.34       62.11     12.03 o 
   8   4   3       73.73       74.96     10.70 o 
   9   4   3       53.21       53.70     11.18 o 
  10   4   3        3.56       -4.63      7.39 o 
  11   4   3       37.72       36.67     11.91 o 
  12   4   3        2.70       13.63     14.37 o 
  13   4   3       64.80       19.78     30.00 o 
   1   5   3       82.81       60.70     14.74 o 
   2   5   3       14.49        3.35     10.86 o 
   3   5   3       24.66        3.55     10.69 o 
   4   5   3      333.81      299.28     26.46 o 
   5   5   3      239.19      225.35     20.22 o 
   6   5   3       24.48       27.15     11.74 o 
   7   5   3        1.35        9.09     11.04 o 
   8   5   3       41.94       22.94     12.93 o 
   9   5   3       22.66       31.57     10.63 o 
  10   5   3        6.53       17.91      9.58 o 
  11   5   3       16.16       20.09     15.67 o 
   1   6   3       33.59       78.37     29.26 o 
   2   6   3       70.69       55.27     16.65 o 
   3   6   3       10.59       -4.79     13.63 o 
   4   6   3      140.19       89.26     19.27 o 
   5   6   3        0.31       -4.22     14.36 o 
   6   6   3        0.31        1.68     15.39 o 
   7   6   3       55.62       39.00     20.13 o 
   8   6   3       12.18        7.07     19.57 o 
   9   6   3       22.60       21.73     39.21 o 
   1   7   3        3.11       -9.28     35.78 o 
   2   7   3        1.46        1.82     39.75 o 
   0   0   4     9242.25     9405.17    623.16 o 
   2   0   4    14015.86    13890.52    649.25 o 
   4   0   4       66.97       74.02     12.35 o 
   6   0   4     1110.43     1217.47     45.26 o 
   8   0   4      318.86      342.61     24.00 o 
  10   0   4      522.57      485.56     31.03 o 
  12   0   4      529.12      573.43     37.94 o 
  14   0   4       26.39       61.94     23.89 o 
   0   1   4    22171.20    22758.67   1064.40 o 
   1   1   4    11324.30    10749.41    315.39 o 
   2   1   4      550.84      574.23     19.97 o 
   3   1   4      479.38      480.04     14.38 o 
   4   1   4     3507.21     3514.42     72.27 o 
   5   1   4      420.39      439.58     13.56 o 
   6   1   4      316.40      350.64     22.48 o 
   7   1   4      474.16      477.70     17.60 o 
   8   1   4      178.99      167.49     14.01 o 
   9   1   4      187.00      193.73     20.53 o 
  10   1   4       32.48       14.84      9.29 o 
  11   1   4       19.71       16.65      8.76 o 
  12   1   4       51.33       69.74     13.83 o 
  13   1   4      137.95      177.54     23.53 o 
  14   1   4       11.00       11.76     15.10 o 
  15   1   4       27.27       17.29     27.85 o 
   0   2   4     2526.60     2292.45     90.95 o 
   1   2   4      170.87      180.67     15.29 o 
   2   2   4       14.25        8.12      5.40 o 
   3   2   4      714.03      721.49     24.25 o 
   4   2   4      139.43      151.50     10.01 o 
   5   2   4      173.88      194.22     14.70 o 
   6   2   4      458.95      492.85     16.89 o 
   7   2   4       34.84       32.32      7.79 o 
   8   2   4        1.28       -1.47      5.27 o 
   9   2   4      100.14      119.79     18.65 o 
  10   2   4      134.64      128.64     15.49 o 
  11   2   4       86.15       93.44     16.21 o 
  12   2   4       68.11       49.80     13.47 o 
  13   2   4        3.48      -26.93     28.10 o 
  14   2   4        0.23        4.88     16.45 o 
   0   3   4        9.00       11.04      7.58 o 
   1   3   4      402.62      381.36     16.07 o 
   2   3   4       45.59       50.39     10.45 o 
   3   3   4      100.48      103.77     10.31 o 
   4   3   4      532.02      514.99     27.69 o 
   5   3   4     1271.74     1403.70     45.43 o 
   6   3   4      465.08      469.98     22.32 o 
   7   3   4      223.86      221.45     15.03 o 
   8   3   4      497.83      520.65     19.44 o 
   9   3   4       15.48       11.74      6.12 o 
  10   3   4        8.61       20.15      9.41 o 
  11   3   4        2.53        2.49     10.58 o 
  12   3   4       16.57       24.05     13.97 o 
  13   3   4        9.79       17.20     15.48 o 
  14   3   4        4.27       10.43     48.23 o 
   0   4   4        5.20        6.31     15.71 o 
   1   4   4       92.46       94.16     12.50 o 
   2   4   4       33.41       26.36      7.95 o 
   3   4   4      426.16      442.04     24.36 o 
   4   4   4       13.75       13.91      8.21 o 
   5   4   4      252.65      267.04     22.75 o 
   6   4   4       85.71       91.52     13.26 o 
   7   4   4       24.57       14.65     10.02 o 
   8   4   4       40.20       38.09      9.39 o 
   9   4   4        2.34       -9.08      9.08 o 
  10   4   4       22.96        8.72      7.30 o 
  11   4   4       18.90       17.43     19.43 o 
  12   4   4        6.18       14.30     14.36 o 
  13   4   4        2.10       -5.98     18.71 o 
   0   5   4      148.94      112.23     23.45 o 
   1   5   4      141.07      185.08     20.54 o 
   2   5   4      195.30      229.98     26.74 o 
   3   5   4       39.80       29.44     12.20 o 
   4   5   4       17.13       16.60     10.25 o 
   5   5   4       11.33       -4.60      9.65 o 
   6   5   4       35.44       26.95     11.45 o 
   7   5   4        8.15       22.07     12.23 o 
   8   5   4        0.72       11.41     11.70 o 
   9   5   4       18.31       23.19     10.94 o 
  10   5   4       21.36       30.57      9.94 o 
  11   5   4        4.54      -10.63     13.64 o 
   0   6   4        8.80       -9.89     16.72 o 
   1   6   4       63.67       62.34     17.81 o 
   2   6   4      208.80      163.47     22.83 o 
   3   6   4       10.33        4.08     13.66 o 
   4   6   4        4.76       -3.79     14.28 o 
   5   6   4        7.33        0.16     14.00 o 
   6   6   4        0.43       14.16     15.27 o 
   7   6   4       12.00       -2.36     14.98 o 
   8   6   4       17.74        0.47     19.23 o 
   0   7   4        6.05       10.29     38.41 o 
   1   7   4       20.79       25.96     35.24 o 
   2   7   4        7.56       24.08     41.16 o 
   2   0   5    45138.90    47549.61   1768.20 o 
   4   0   5      535.47      542.20     24.38 o 
   6   0   5       19.81       15.42      6.77 o 
   8   0   5     2034.31     2076.56     86.34 o 
  10   0   5      367.39      379.23     39.74 o 
  12   0   5      402.42      436.07     42.11 o 
  14   0   5       32.58       75.67     31.68 o 
   1   1   5     6971.39     6530.71    192.32 o 
   2   1   5      248.37      234.11     11.67 o 
   3   1   5      963.33      928.82     27.10 o 
   4   1   5     1441.70     1315.19     34.69 o 
   5   1   5       32.76       35.06      3.97 o 
   6   1   5      912.36      921.86     28.86 o 
   7   1   5       55.85       70.44      8.83 o 
   8   1   5        8.65        6.36      7.53 o 
   9   1   5       81.49       87.94     11.53 o 
  10   1   5       51.71       43.74     12.81 o 
  11   1   5       38.75       38.44      9.93 o 
  12   1   5      102.38       95.84     14.73 o 
  13   1   5       93.06      100.00     19.09 o 
  14   1   5       31.66       51.27     17.61 o 
  15   1   5        4.46       33.11     18.88 o 
   1   2   5      117.47      109.09      9.24 o 
   2   2   5       12.44        6.84      3.96 o 
   3   2   5      370.36      349.81     19.95 o 
   4   2   5     1020.45      979.55     38.86 o 
   5   2   5      102.85       96.13      6.60 o 
   6   2   5     1215.52     1387.56     36.13 o 
   7   2   5      170.37      165.86      9.09 o 
   8   2   5      172.30      185.95     14.53 o 
   9   2   5       92.29       71.76     10.17 o 
  10   2   5       13.93       13.00      8.34 o 
  11   2   5       11.94       11.60      8.98 o 
  12   2   5       93.87       94.76     17.88 o 
  13   2   5       10.71       -0.76     17.51 o 
  14   2   5        9.47      -14.67     14.67 o 
  15   2   5        3.47       30.13     48.76 o 
   1   3   5      460.52      457.95     20.97 o 
   2   3   5      150.88      149.93     11.94 o 
   3   3   5      678.14      727.64     29.46 o 
   4   3   5        8.45       11.00      6.10 o 
   5   3   5      224.80      253.62     17.02 o 
   6   3   5      421.57      475.60     24.43 o 
   7   3   5       19.45       24.10      6.66 o 
   8   3   5      886.45      945.63     31.21 o 
   9   3   5      518.36      497.28     20.06 o 
  10   3   5       76.95       60.17      9.48 o 
  11   3   5       17.20       23.44     20.63 o 
  12   3   5       12.09       33.93     13.77 o 
  13   3   5      106.63      105.34     22.79 o 
  14   3   5        6.74       13.82     25.26 o 
   1   4   5        3.23       -2.09      6.46 o 
   2   4   5      239.14      282.16     19.27 o 
   3   4   5      145.54      154.33     14.35 o 
   4   4   5      386.76      422.73     24.58 o 
   5   4   5      718.56      762.29     35.01 o 
   6   4   5       79.11       68.27     15.32 o 
   7   4   5      112.28      110.71     18.05 o 
   8   4   5       33.69       41.99      9.67 o 
   9   4   5       22.29       20.80      7.91 o 
  10   4   5       27.09        4.15      7.72 o 
  11   4   5       17.65        7.59     11.00 o 
  12   4   5       10.89       15.65     15.00 o 
  13   4   5        2.86       14.59     31.28 o 
   1   5   5      155.41      137.46     17.88 o 
   2   5   5      190.74      220.33     23.51 o 
   3   5   5       98.56       78.25     14.97 o 
   4   5   5       62.72       43.54     12.27 o 
   5   5   5       56.80       67.05     15.48 o 
   6   5   5       22.44       21.49     11.43 o 
   7   5   5       38.87        8.09     11.98 o 
   8   5   5       34.86       24.85     13.25 o 
   9   5   5        4.78        4.36     11.58 o 
  10   5   5        7.48        8.04      9.74 o 
  11   5   5        3.09        1.94     12.16 o 
   1   6   5       34.96       29.83     15.24 o 
   2   6   5       13.14        0.03     13.57 o 
   3   6   5        3.41       -5.45     13.63 o 
   4   6   5       39.85       21.38     16.71 o 
   5   6   5       58.99       45.03     19.26 o 
   6   6   5       25.23       29.54     16.58 o 
   7   6   5        1.88       14.49     15.63 o 
   8   6   5       11.11       29.00     21.45 o 
   1   7   5       32.08        9.42     38.61 o 
   2   7   5       41.31       90.13     48.23 o 
   3   7   5       40.06       -8.68     40.49 o 
   0   0   6      279.13      246.50     18.00 o 
   2   0   6    74909.28    83756.40   3104.77 o 
   4   0   6     1030.67     1068.73     44.17 o 
   6   0   6     2550.83     2747.91    109.14 o 
   8   0   6      132.18      138.04     14.75 o 
  10   0   6      494.31      443.76     29.41 o 
  12   0   6      623.93      637.23     51.37 o 
  14   0   6       82.83      105.13     33.63 o 
   0   1   6    47572.30    51501.03   2403.53 o 
   1   1   6     7248.29     6822.38    201.31 o 
   2   1   6    18996.62    19139.99    559.49 o 
   3   1   6     1274.30     1157.68     30.39 o 
   4   1   6       78.25       80.26      6.55 o 
   5   1   6       95.82       94.08      5.80 o 
   6   1   6     1872.22     1989.55     57.47 o 
   7   1   6      109.40      107.37      8.52 o 
   8   1   6       28.06       31.13      8.80 o 
   9   1   6       28.75       23.92      7.07 o 
  10   1   6        0.15        2.03      9.50 o 
  11   1   6     1386.84     1269.74     51.62 o 
  12   1   6      301.41      242.29     25.36 o 
  13   1   6       82.56      109.96     20.32 o 
  14   1   6       47.13       70.12     20.78 o 
  15   1   6        0.51       24.58     18.24 o 
   0   2   6      156.47      310.05     64.47 o 
   1   2   6     1789.71     1675.63     53.71 o 
   2   2   6      301.05      310.93     21.36 o 
   3   2   6      204.73      221.76     19.75 o 
   4   2   6     1360.97     1438.66     47.79 o 
   5   2   6      123.74      138.24      8.07 o 
   6   2   6     2623.47     2660.07     68.76 o 
   7   2   6      314.11      305.84     14.23 o 
   8   2   6     1250.29     1253.72     39.18 o 
   9   2   6      445.24      445.48     39.75 o 
  10   2   6      111.06      152.18     27.16 o 
  11   2   6        3.33       -5.31     10.50 o 
  12   2   6       75.48       52.04     16.41 o 
  13   2   6        4.31       -0.15     16.55 o 
  14   2   6       12.47        9.81     16.83 o 
  15   2   6        3.50      -18.11     28.75 o 
   0   3   6      276.73      253.28     24.64 o 
   1   3   6      425.54      409.07     17.05 o 
   2   3   6      154.08      159.53     20.99 o 
   3   3   6      863.98      875.07     33.22 o 
   4   3   6     1787.89     1960.14     65.72 o 
   5   3   6      233.08      250.26     16.69 o 
   6   3   6      360.01      353.20     20.74 o 
   7   3   6       57.54       52.00      9.57 o 
   8   3   6      517.32      584.26     25.71 o 
   9   3   6      320.67      343.25     17.84 o 
  10   3   6      124.22      129.68     12.42 o 
  11   3   6       22.43       24.85     16.85 o 
  12   3   6       13.68       16.58     13.19 o 
  13   3   6       27.21       12.83     18.19 o 
  14   3   6        3.38       12.46     25.75 o 
   0   4   6      587.04      493.71     41.62 o 
   1   4   6        0.84       -0.12      6.63 o 
   2   4   6       14.49       22.80      7.93 o 
   3   4   6      177.02      175.50     15.23 o 
   4   4   6      672.94      742.41     33.79 o 
   5   4   6     1313.82     1422.50     59.01 o 
   6   4   6      636.78      723.73     45.02 o 
   7   4   6      252.70      278.37     21.14 o 
   8   4   6       88.98       93.40     11.22 o 
   9   4   6        2.18       -6.35      6.35 o 
  10   4   6       27.06       25.67      9.33 o 
  11   4   6       68.89       62.96     13.30 o 
  12   4   6       40.04       24.31     15.27 o 
  13   4   6       51.09      120.27     61.14 o 
   0   5   6      128.90      128.55     26.03 o 
   1   5   6      109.56      105.86     23.97 o 
   2   5   6       89.41       94.80     16.16 o 
   3   5   6       38.08       31.08     16.71 o 
   4   5   6        8.82        3.84     10.11 o 
   5   5   6      176.38      154.33     20.96 o 
   6   5   6       42.85       32.67     12.04 o 
   7   5   6       20.81       17.34     12.25 o 
   8   5   6        7.37       10.32     12.37 o 
   9   5   6       29.80       37.98     12.65 o 
  10   5   6        3.95        4.66      9.94 o 
  11   5   6        2.08       -8.54     13.70 o 
   0   6   6       43.65       74.84     25.02 o 
   1   6   6        0.75        2.34     13.66 o 
   2   6   6      144.89      165.21     22.26 o 
   3   6   6        2.44       16.54     14.42 o 
   4   6   6        3.56        9.48     14.38 o 
   5   6   6       42.92       37.32     20.40 o 
   6   6   6        0.63       -3.48     14.71 o 
   7   6   6       26.31       -1.33     15.01 o 
   8   6   6       59.55       71.91     24.71 o 
   9   6   6        6.64       -2.62     39.95 o 
   0   7   6       27.65       72.04     43.25 o 
   1   7   6       12.53       -7.26     36.05 o 
   2   7   6       34.92       14.26     39.68 o 
   2   0   7      907.37      906.64     36.52 o 
   4   0   7      166.85      140.48     12.51 o 
   6   0   7      639.66      637.45     30.92 o 
   8   0   7      323.43      355.95     23.17 o 
  10   0   7      184.82      164.77     18.82 o 
  12   0   7      227.09      265.15     34.68 o 
  14   0   7      298.89      357.39     54.97 o 
   1   1   7     2431.39     2198.45     66.81 o 
   2   1   7     1579.10     1451.65     41.55 o 
   3   1   7     1970.61     1808.91     45.98 o 
   4   1   7       16.89       18.75      5.35 o 
   5   1   7      652.48      702.20     20.30 o 
   6   1   7     3135.13     3202.02     89.45 o 
   7   1   7      542.73      519.89     19.64 o 
   8   1   7      285.96      257.85     15.13 o 
   9   1   7      120.91      129.33     10.97 o 
  10   1   7       42.08       39.98      9.49 o 
  11   1   7      244.89      212.04     18.88 o 
  12   1   7       53.39       59.66     17.69 o 
  13   1   7      369.06      372.38     36.49 o 
  14   1   7       41.08       61.01     37.54 o 
  15   1   7       12.91       45.14     20.16 o 
   1   2   7     2135.66     2056.25     58.23 o 
   2   2   7     1804.59     1857.04     59.43 o 
   3   2   7     2349.82     2342.89     73.98 o 
   4   2   7     2753.26     2904.89     81.75 o 
   5   2   7     1117.31     1207.67     33.64 o 
   6   2   7      666.66      665.33     21.06 o 
   7   2   7      751.38      719.88     24.71 o 
   8   2   7      263.56      282.52     14.54 o 
   9   2   7     1462.04     1475.02     52.15 o 
  10   2   7      674.06      639.00     31.86 o 
  11   2   7        9.08       -8.87      9.45 o 
  12   2   7       32.24       35.26     14.61 o 
  13   2   7      109.25      123.72     22.89 o 
  14   2   7        2.62      -14.19     21.02 o 
  15   2   7        7.41      -34.10     46.54 o 
   1   3   7      126.74      142.32      9.70 o 
   2   3   7      747.24      810.04     27.06 o 
   3   3   7      328.29      338.94     18.70 o 
   4   3   7      534.00      579.23     33.69 o 
   5   3   7      207.24      181.58     19.62 o 
   6   3   7        2.74        4.73      7.35 o 
   7   3   7      142.43      141.42     11.33 o 
   8   3   7      105.30       84.13     10.71 o 
   9   3   7      736.95      760.55     40.09 o 
  10   3   7      273.48      295.61     19.98 o 
  11   3   7       65.73       90.19     20.43 o 
  12   3   7       36.85       40.30     14.91 o 
  13   3   7        4.67      -16.87     16.87 o 
  14   3   7        6.23        7.66     27.05 o 
   1   4   7       20.26       13.96      7.27 o 
   2   4   7      403.57      348.47     31.77 o 
   3   4   7      199.63      166.47     14.61 o 
   4   4   7       74.35       63.11     10.61 o 
   5   4   7      147.93      150.40     15.46 o 
   6   4   7      186.63      181.05     20.86 o 
   7   4   7      945.09     1032.86     86.36 o 
   8   4   7      150.42      133.78     12.85 o 
   9   4   7       96.73      109.93     12.96 o 
  10   4   7        9.91        8.05      8.17 o 
  11   4   7       11.76        9.27     10.66 o 
  12   4   7       63.86      103.90     19.34 o 
  13   4   7        7.85       -3.09     50.24 o 
   1   5   7       47.00       61.25     14.24 o 
   2   5   7        4.18       16.51     11.97 o 
   3   5   7      377.90      367.38     29.02 o 
   4   5   7      251.13      274.74     24.61 o 
   5   5   7      108.01      100.41     15.55 o 
   6   5   7       23.04       14.88     11.30 o 
   7   5   7       26.02       -0.10     11.04 o 
   8   5   7       56.23       73.42     14.49 o 
   9   5   7       25.75       20.71     11.77 o 
  10   5   7        2.24       -0.96     11.19 o 
  11   5   7       24.41       35.57     15.06 o 
   1   6   7       23.17       16.16     14.90 o 
   2   6   7       32.26       85.89     18.94 o 
   3   6   7       35.67       20.90     15.42 o 
   4   6   7       48.19       49.98     17.64 o 
   5   6   7       37.63       20.39     16.05 o 
   6   6   7       11.85       21.46     16.63 o 
   7   6   7       29.81       23.03     16.34 o 
   8   6   7        6.14       -6.53     19.87 o 
   9   6   7        3.10       21.19     43.45 o 
   1   7   7        5.87      -28.32     36.86 o 
   2   7   7        7.41       12.85     41.50 o 
   3   7   7        3.10       27.51     40.29 o 
   0   0   8    10278.76    10972.52    727.69 o 
   2   0   8    18938.33    19243.20    718.93 o 
   4   0   8     1398.64     1338.21     54.70 o 
   6   0   8      334.82      334.49     42.93 o 
   8   0   8      268.37      272.94     20.17 o 
  10   0   8      200.47      227.71     21.62 o 
  12   0   8      165.26      142.27     25.65 o 
  14   0   8       46.79       66.86     29.46 o 
   0   1   8    19209.15    19228.41    719.27 o 
   1   1   8     9727.24     8771.15    214.75 o 
   2   1   8      393.48      364.39     10.39 o 
   3   1   8      898.91      821.96     22.36 o 
   4   1   8     3390.35     3434.09     94.25 o 
   5   1   8     2161.01     2293.09     58.20 o 
   6   1   8      186.20      220.72     13.96 o 
   7   1   8       87.94       80.60      7.64 o 
   8   1   8       86.77       80.60      8.59 o 
   9   1   8      114.97      132.93     12.94 o 
  10   1   8      179.01      186.00     14.78 o 
  11   1   8      122.76      119.50     16.59 o 
  12   1   8       14.66       -4.61     13.50 o 
  13   1   8        9.76       52.56     16.41 o 
  14   1   8       31.57       33.13     35.54 o 
  15   1   8       12.25       22.57     19.17 o 
   0   2   8        0.26       16.70      7.41 o 
   1   2   8      394.53      394.96     13.35 o 
   2   2   8       76.93       77.06      6.59 o 
   3   2   8     5127.37     5009.83    136.71 o 
   4   2   8     1344.27     1405.66     38.40 o 
   5   2   8     1690.66     1712.31     45.69 o 
   6   2   8      166.65      176.72      9.79 o 
   7   2   8      233.57      222.19     12.07 o 
   8   2   8      441.06      486.76     22.18 o 
   9   2   8      392.40      411.10     21.62 o 
  10   2   8       70.72      109.85     14.42 o 
  11   2   8       19.48       -0.48     19.92 o 
  12   2   8       47.90       28.83     15.36 o 
  13   2   8       18.86       30.13     31.56 o 
  14   2   8       40.50        7.03     23.00 o 
  15   2   8        4.25      -43.79     43.79 o 
   0   3   8      153.20      156.55     14.49 o 
   1   3   8      985.34      965.68     31.31 o 
   2   3   8      361.38      381.48     21.31 o 
   3   3   8      119.63      133.33     14.72 o 
   4   3   8      682.77      683.43     39.93 o 
   5   3   8      107.50      107.38     11.15 o 
   6   3   8       24.57       26.71      6.16 o 
   7   3   8       83.05       81.90      9.10 o 
   8   3   8      696.71      704.19     24.13 o 
   9   3   8      513.93      487.24     21.91 o 
  10   3   8      154.54      187.45     15.52 o 
  11   3   8       22.87       23.51     11.45 o 
  12   3   8        9.25       28.96     17.00 o 
  13   3   8        3.39      -20.61     21.49 o 
  14   3   8        4.10       34.79     27.50 o 
   0   4   8       31.60       19.65     12.57 o 
   1   4   8       83.17       94.60     11.43 o 
   2   4   8        1.56        4.06      6.74 o 
   3   4   8        4.97        4.21      6.96 o 
   4   4   8       11.88       10.05      7.79 o 
   5   4   8      110.87      126.09     13.90 o 
   6   4   8       65.63       51.62     11.23 o 
   7   4   8       39.56       45.15      9.76 o 
   8   4   8       13.93       33.45      9.14 o 
   9   4   8       40.64       28.84      8.20 o 
  10   4   8       25.63       24.13      8.39 o 
  11   4   8       33.61       24.29     11.32 o 
  12   4   8       15.04        3.65     17.61 o 
  13   4   8        3.88       45.20     52.33 o 
   0   5   8       18.32       -6.49     15.38 o 
   1   5   8       18.02       12.93     11.74 o 
   2   5   8      726.89      811.82     51.15 o 
   3   5   8      351.57      435.35     36.84 o 
   4   5   8        4.19       12.73     10.48 o 
   5   5   8        9.18       11.22     10.19 o 
   6   5   8      115.36       93.88     23.86 o 
   7   5   8       29.41       27.38     12.06 o 
   8   5   8      131.45      140.20     14.63 o 
   9   5   8        2.23        8.37     11.08 o 
  10   5   8        5.08       -2.48      9.71 o 
  11   5   8       18.58       20.54     15.01 o 
   0   6   8      219.82      176.15    117.06 o 
   1   6   8        9.99       -4.32     12.70 o 
   2   6   8      363.32      454.66     56.72 o 
   3   6   8       56.02       50.55     16.96 o 
   4   6   8      109.00       91.07     18.99 o 
   5   6   8       16.73        3.23     15.54 o 
   6   6   8       14.94       27.03     17.36 o 
   7   6   8       18.61       29.21     20.29 o 
   8   6   8        6.35       -0.15     25.15 o 
   9   6   8        6.25      -10.96     43.05 o 
   0   7   8       11.29       37.87     43.38 o 
   1   7   8       15.26       -7.47     40.49 o 
   2   7   8        4.81       43.58     39.75 o 
   3   7   8        5.27      -22.33     39.01 o 
   2   0   9     2491.01     2444.56     93.55 o 
   4   0   9     5131.22     5081.89    194.28 o 
   6   0   9        2.48        1.35      5.74 o 
   8   0   9      499.92      484.11     28.18 o 
  10   0   9      126.55      145.77     25.21 o 
  12   0   9      154.82      139.57     26.57 o 
  14   0   9       50.23       67.46     32.42 o 
   1   1   9    13585.28    13025.18    318.10 o 
   2   1   9      390.07      364.23     10.53 o 
   3   1   9       81.35       87.48      5.13 o 
   4   1   9     7511.64     7704.76    206.48 o 
   5   1   9     1563.91     1584.17     41.48 o 
   6   1   9      731.54      696.36     25.78 o 
   7   1   9      179.09      189.92     13.82 o 
   8   1   9      279.60      275.43     14.29 o 
   9   1   9       34.97       16.25      9.62 o 
  10   1   9      332.53      348.55     20.66 o 
  11   1   9       31.31       40.98     13.67 o 
  12   1   9       14.64       34.51     15.12 o 
  13   1   9       12.01       18.04     14.08 o 
  14   1   9        2.52       25.45     20.03 o 
  15   1   9       27.92       48.56     22.10 o 
   1   2   9      395.92      354.56     14.71 o 
   2   2   9     5112.84     5150.61    128.65 o 
   3   2   9     2835.75     3003.00     76.93 o 
   4   2   9      205.80      242.40      9.88 o 
   5   2   9     1408.76     1499.94     37.50 o 
   6   2   9        9.84        7.15      4.09 o 
   7   2   9      388.96      376.75     16.20 o 
   8   2   9       28.46       20.18      5.91 o 
   9   2   9      297.09      261.83     17.08 o 
  10   2   9       15.63       17.25      9.55 o 
  11   2   9       18.49        2.77     10.76 o 
  12   2   9       69.10       46.67     26.51 o 
  13   2   9      201.19      182.68     25.91 o 
  14   2   9       61.41       48.95     26.47 o 
  15   2   9       10.91       23.34     52.60 o 
   1   3   9       79.43       62.14     12.76 o 
   2   3   9     2433.71     2516.80     66.27 o 
   3   3   9      311.95      338.82     18.83 o 
   4   3   9      609.08      638.05     28.04 o 
   5   3   9       60.70       96.42     10.79 o 
   6   3   9      167.57      161.00     11.81 o 
   7   3   9      529.76      517.18     22.39 o 
   8   3   9       68.84       67.37      7.85 o 
   9   3   9      153.53      171.87     16.01 o 
  10   3   9       64.03       52.15     17.11 o 
  11   3   9        0.85        1.53     11.72 o 
  12   3   9        2.21       15.71     16.78 o 
  13   3   9       28.45       42.58     26.86 o 
  14   3   9        3.41      -15.81     46.95 o 
   1   4   9      149.81      175.13     20.08 o 
   2   4   9      118.19      112.19     12.45 o 
   3   4   9      158.54      161.65     16.15 o 
   4   4   9        8.38        6.89      8.67 o 
   5   4   9      426.68      403.91     27.45 o 
   6   4   9      417.27      397.92     24.70 o 
   7   4   9      311.59      392.34     26.65 o 
   8   4   9       24.50       10.52      8.07 o 
   9   4   9       40.99       45.44      9.03 o 
  10   4   9       24.44       23.04      9.61 o 
  11   4   9        6.05       -0.57     10.13 o 
  12   4   9        1.79      -16.72     16.72 o 
  13   4   9       20.20       43.85     53.00 o 
   1   5   9        4.98       -1.79     12.68 o 
   2   5   9      234.84      233.26     23.62 o 
   3   5   9      223.04      311.51     49.03 o 
   4   5   9       91.94       59.45     16.76 o 
   5   5   9       22.79       37.75     11.75 o 
   6   5   9        8.27       -0.23     10.87 o 
   7   5   9        1.96       -1.76     10.89 o 
   8   5   9       35.67       42.46     12.56 o 
   9   5   9        2.67       -4.51      9.83 o 
  10   5   9        2.98       10.34     10.17 o 
  11   5   9       20.40       56.09     16.82 o 
   1   6   9       38.31       33.39     15.74 o 
   2   6   9       28.55       33.41     14.85 o 
   3   6   9       66.57       65.72     18.39 o 
   4   6   9        5.52       -0.06     13.55 o 
   5   6   9        0.86       -3.64     14.70 o 
   6   6   9        1.93       -1.26     15.99 o 
   7   6   9        0.55        3.22     18.08 o 
   8   6   9        6.07        5.51     25.99 o 
   9   6   9        0.64        8.74     45.74 o 
   1   7   9       17.96      -11.23     38.20 o 
   2   7   9       20.48      -16.14     37.20 o 
   3   7   9        0.59       30.94     39.01 o 
   0   0  10     1161.79     1056.43     51.23 o 
   2   0  10    27281.84    28435.87   1285.83 o 
   4   0  10     4990.17     4770.95    183.09 o 
   6   0  10      633.36      584.23     29.07 o 
   8   0  10      220.75      237.41     25.76 o 
  10   0  10      693.85      716.04     50.49 o 
  12   0  10        0.12       41.51     25.22 o 
  14   0  10      130.38      228.44     47.49 o 
   0   1  10     2068.97     1744.57     58.98 o 
   1   1  10     1478.21     1460.32     37.79 o 
   2   1  10     2457.33     2389.03     55.45 o 
   3   1  10      536.03      552.77     16.13 o 
   4   1  10      545.80      566.01     19.02 o 
   5   1  10      230.39      234.58      9.52 o 
   6   1  10      815.32      819.82     26.35 o 
   7   1  10       13.50       10.18      5.14 o 
   8   1  10      295.44      294.08     14.80 o 
   9   1  10        8.83        2.55      5.93 o 
  10   1  10      381.95      358.40     20.83 o 
  11   1  10       30.37       14.30     12.60 o 
  12   1  10       39.49       77.40     18.97 o 
  13   1  10       30.57       56.98     16.59 o 
  14   1  10       30.21       32.02     29.72 o 
  15   1  10        2.68       29.97     25.14 o 
   0   2  10      325.16      281.97     17.31 o 
   1   2  10      140.99      132.16      7.15 o 
   2   2  10       61.74       61.13      5.33 o 
   3   2  10      925.05      951.14     27.07 o 
   4   2  10     1525.36     1616.01     37.79 o 
   5   2  10      641.99      633.54     18.58 o 
   6   2  10      525.13      520.35     18.25 o 
   7   2  10      157.78      161.26     10.36 o 
   8   2  10       19.56       20.58      5.69 o 
   9   2  10       49.76       64.94     15.95 o 
  10   2  10      273.82      284.03     21.17 o 
  11   2  10      128.48       78.23     18.80 o 
  12   2  10       57.74       21.59     23.29 o 
  13   2  10        1.61        8.87     16.75 o 
  14   2  10       12.49        8.34     16.40 o 
  15   2  10        4.59       42.58     54.82 o 
   0   3  10        1.28        2.91      6.51 o 
   1   3  10      987.53     1017.62     32.84 o 
   2   3  10      104.86      105.09      7.50 o 
   3   3  10      355.44      378.07     32.70 o 
   4   3  10      312.55      382.89     21.02 o 
   5   3  10      157.63      154.95     13.49 o 
   6   3  10        6.63        7.83      5.82 o 
   7   3  10      135.84      127.61     10.96 o 
   8   3  10       12.78       14.13      5.45 o 
   9   3  10       48.20       54.99      8.99 o 
  10   3  10       47.08       36.92      9.32 o 
  11   3  10       12.06       34.18     16.38 o 
  12   3  10        1.09        8.28     16.18 o 
  13   3  10        0.50      -12.66     27.60 o 
  14   3  10        0.21       17.08     48.29 o 
   0   4  10      438.20      508.79    104.86 o 
   1   4  10      153.51      136.78     14.28 o 
   2   4  10       20.46       17.66      7.79 o 
   3   4  10      161.59      158.03     14.54 o 
   4   4  10       68.25       50.71     10.12 o 
   5   4  10       37.50       26.34      9.25 o 
   6   4  10      185.04      178.76     16.85 o 
   7   4  10      254.43      295.19     18.37 o 
   8   4  10       10.97       11.42      8.58 o 
   9   4  10       39.93       44.31      8.57 o 
  10   4  10       19.05       29.48     10.16 o 
  11   4  10        2.72       -5.99     11.94 o 
  12   4  10        7.67      -16.81     18.63 o 
  13   4  10        8.92       67.66     58.45 o 
   0   5  10      478.72      423.45     44.11 o 
   1   5  10       13.34        2.01     10.99 o 
   2   5  10       93.42      111.41     33.33 o 
   3   5  10        2.95        0.66     11.57 o 
   4   5  10       68.55       53.05     12.70 o 
   5   5  10       45.63       28.82     11.46 o 
   6   5  10       39.80       47.67     13.34 o 
   7   5  10       51.50       57.10     16.31 o 
   8   5  10       28.50       22.25     12.14 o 
   9   5  10        3.76       10.34     11.62 o 
  10   5  10       16.73       12.17     12.39 o 
  11   5  10        1.42      -12.26     19.38 o 
   0   6  10        0.12        2.39     21.42 o 
   1   6  10       35.61       20.62     15.15 o 
   2   6  10       18.76       33.37     15.33 o 
   3   6  10       16.93       -9.27     14.60 o 
   4   6  10        8.23        5.69     14.62 o 
   5   6  10       12.22        1.80     15.33 o 
   6   6  10        0.38        4.98     15.96 o 
   7   6  10        2.80      -10.91     16.82 o 
   8   6  10        0.32       -9.24     24.08 o 
   9   6  10        0.01      -34.30     40.76 o 
   0   7  10       16.23      -15.67     36.46 o 
   1   7  10        9.18       37.13     39.35 o 
   2   7  10        9.64      -25.76     36.72 o 
   3   7  10        0.50      -36.66     36.66 o 
   2   0  11      167.26      172.20     14.11 o 
   4   0  11      950.57     1035.48     43.51 o 
   6   0  11      525.94      507.69     26.32 o 
   8   0  11      699.79      684.87     35.22 o 
  10   0  11      435.49      481.18     40.90 o 
  12   0  11       34.20       47.25     40.16 o 
  14   0  11       43.24       74.19     30.87 o 
   1   1  11    10943.65    10280.64    218.73 o 
   2   1  11      210.39      202.94      7.26 o 
   3   1  11     1455.66     1381.91     36.55 o 
   4   1  11     7201.07     7284.04    195.78 o 
   5   1  11     3254.91     3166.57     79.48 o 
   6   1  11       13.52        6.24      4.42 o 
   7   1  11       32.60       36.62      5.87 o 
   8   1  11      279.83      299.59     19.05 o 
   9   1  11       48.92       28.70     15.63 o 
  10   1  11      279.50      234.23     20.68 o 
  11   1  11       25.54       44.35     14.32 o 
  12   1  11       55.19       75.81     27.65 o 
  13   1  11      161.33      162.32     29.63 o 
  14   1  11       79.45       78.61     22.22 o 
  15   1  11       32.11       27.64     50.71 o 
   1   2  11      424.83      442.80     14.73 o 
   2   2  11       10.35        7.76      4.02 o 
   3   2  11     1748.90     1772.90     47.26 o 
   4   2  11      407.29      468.74     16.17 o 
   5   2  11       46.74       45.16      5.04 o 
   6   2  11      237.22      257.97     15.50 o 
   7   2  11       94.45       91.96      9.73 o 
   8   2  11       55.06       54.05      7.25 o 
   9   2  11      238.70      258.34     35.05 o 
  10   2  11       92.88       81.67     13.43 o 
  11   2  11      183.12      183.17     22.54 o 
  12   2  11       30.59       32.20     16.52 o 
  13   2  11       96.19      101.92     31.38 o 
  14   2  11       32.25       47.25     19.26 o 
   1   3  11     1790.05     1875.99     50.97 o 
   2   3  11       32.88       38.41      5.77 o 
   3   3  11      272.85      280.58     17.07 o 
   4   3  11        7.91       13.67      6.34 o 
   5   3  11       58.41       53.18      8.80 o 
   6   3  11      567.70      607.92     24.27 o 
   7   3  11       52.02       56.62      8.22 o 
   8   3  11       49.41       59.24      8.04 o 
   9   3  11       28.26       18.31      7.91 o 
  10   3  11        3.77        9.52      8.34 o 
  11   3  11       88.28       70.45     18.99 o 
  12   3  11       10.89       12.21     22.73 o 
  13   3  11        1.23        6.49     35.77 o 
  14   3  11        3.18       20.51     51.32 o 
   1   4  11      112.21       87.02     14.56 o 
   2   4  11        0.87       -3.62      6.77 o 
   3   4  11       94.37       86.53     13.60 o 
   4   4  11       64.10       45.91      9.57 o 
   5   4  11      531.30      572.92     29.34 o 
   6   4  11      183.48      148.48     15.52 o 
   7   4  11      376.88      447.54     26.96 o 
   8   4  11       54.15       49.83     10.92 o 
   9   4  11       40.69       32.93      8.30 o 
  10   4  11       88.21       78.45     12.46 o 
  11   4  11       76.84      112.46     23.09 o 
  12   4  11       33.14       30.42     27.63 o 
  13   4  11        5.08      -48.76     48.76 o 
   1   5  11        4.45       -1.65     12.15 o 
   2   5  11      375.96      378.29     44.09 o 
   3   5  11       42.84       20.03     12.27 o 
   4   5  11        0.44       15.75     11.07 o 
   5   5  11       24.97       19.64     11.31 o 
   6   5  11       17.02       12.34     11.28 o 
   7   5  11      188.22      175.53     33.10 o 
   8   5  11       61.68       66.73     13.18 o 
   9   5  11        6.82        7.40     11.23 o 
  10   5  11       19.86        3.36     10.16 o 
  11   5  11        4.42      -41.30     41.30 o 
   1   6  11        0.85      -13.33     13.33 o 
   2   6  11        6.03        1.64     13.80 o 
   3   6  11        4.26       16.06     16.11 o 
   4   6  11        1.52       20.42     15.78 o 
   5   6  11       23.83       15.90     16.77 o 
   6   6  11        4.26       32.91     18.81 o 
   7   6  11        5.65      -14.71     17.67 o 
   8   6  11       13.72        3.73     25.62 o 
   9   6  11        0.97      -24.01     42.84 o 
   1   7  11        3.60       38.54     41.03 o 
   2   7  11        0.03       -1.35     38.88 o 
   3   7  11        1.00      -26.37     37.40 o 
   0   0  12       49.89       31.68      5.59 o 
   2   0  12      154.88      160.49     39.33 o 
   4   0  12     2159.22     2301.26     90.74 o 
   6   0  12     1143.63     1100.09     47.72 o 
   8   0  12      192.73      171.28     16.85 o 
  10   0  12      118.81      130.59     23.22 o 
  12   0  12      208.56      185.44     29.89 o 
  14   0  12       35.73       91.07     36.25 o 
   0   1  12     1683.11     1601.06     54.77 o 
   1   1  12    14121.00    13599.06    304.79 o 
   2   1  12     3602.26     3591.92     82.37 o 
   3   1  12       15.51       16.18      3.56 o 
   4   1  12     1708.52     1841.42     52.45 o 
   5   1  12      560.35      596.62     18.07 o 
   6   1  12       16.52       14.40      4.34 o 
   7   1  12       72.53       79.68     11.21 o 
   8   1  12      637.16      625.96     23.71 o 
   9   1  12      241.91      214.32     15.40 o 
  10   1  12      471.55      451.59     35.88 o 
  11   1  12        1.07       -3.63     13.71 o 
  12   1  12        3.94       13.60     25.81 o 
  13   1  12       56.40       56.64     17.89 o 
  14   1  12       50.78       72.98     21.07 o 
  15   1  12       58.41      112.26     56.90 o 
   0   2  12     8613.50     8767.07    332.83 o 
   1   2  12     1677.60     1702.88     45.36 o 
   2   2  12      182.31      160.07      9.84 o 
   3   2  12     7419.55     7304.68    181.32 o 
   4   2  12       70.46       82.66      7.52 o 
   5   2  12      214.10      216.22     12.79 o 
   6   2  12      329.05      314.41     14.86 o 
   7   2  12       38.44       32.44      5.94 o 
   8   2  12      438.69      420.49     26.43 o 
   9   2  12      198.77      186.41     16.48 o 
  10   2  12       67.95       69.25     16.22 o 
  11   2  12       15.23        2.19     12.75 o 
  12   2  12       25.03       24.27     15.40 o 
  13   2  12       90.82      120.96     23.56 o 
  14   2  12       70.13       73.01     42.50 o 
   0   3  12      114.62      112.54     12.83 o 
   1   3  12      475.76      485.17     17.60 o 
   2   3  12      697.68      668.98     21.81 o 
   3   3  12      288.80      292.40     17.59 o 
   4   3  12       47.84       49.91     10.60 o 
   5   3  12       39.85       31.94      8.87 o 
   6   3  12       22.54       10.98      7.13 o 
   7   3  12      188.05      180.85     12.95 o 
   8   3  12      119.09      110.90      9.37 o 
   9   3  12       40.91       33.30      9.92 o 
  10   3  12        0.33       -4.94      7.43 o 
  11   3  12       37.18       31.61     19.44 o 
  12   3  12       30.14       57.61     19.33 o 
  13   3  12        2.25        2.80     18.22 o 
  14   3  12        7.58       59.05     55.02 o 
   0   4  12       64.70       11.73     12.29 o 
   1   4  12       78.35       80.87     12.47 o 
   2   4  12        9.13        9.25      7.29 o 
   3   4  12       43.93       40.33      9.52 o 
   4   4  12      115.28      114.08     13.23 o 
   5   4  12      515.79      539.66     32.00 o 
   6   4  12      179.84      171.08     21.91 o 
   7   4  12       45.11       41.20      9.69 o 
   8   4  12       62.77       43.02     10.49 o 
   9   4  12       15.53       14.55      7.46 o 
  10   4  12       26.66       12.41      9.57 o 
  11   4  12        9.97       34.04     18.99 o 
  12   4  12       54.70       42.89     27.83 o 
  13   4  12       10.36      -43.18     49.84 o 
   0   5  12      502.30      648.85     79.95 o 
   1   5  12       14.35        7.94     11.24 o 
   2   5  12       17.01       34.33     12.60 o 
   3   5  12       73.53       97.96     30.50 o 
   4   5  12      179.81      178.17     21.40 o 
   5   5  12       84.08       97.75     15.70 o 
   6   5  12      244.62      247.50     29.63 o 
   7   5  12       47.12       95.32     17.92 o 
   8   5  12        6.44       15.14     10.74 o 
   9   5  12       29.64       35.51     13.74 o 
  10   5  12        2.67      -12.59     12.59 o 
  11   5  12       69.76       13.45     46.34 o 
   0   6  12      142.25       51.57     23.66 o 
   1   6  12       31.14       22.82     15.61 o 
   2   6  12        0.91       28.39     15.72 o 
   3   6  12        7.42        8.94     14.49 o 
   4   6  12       19.05       26.04     16.82 o 
   5   6  12       66.04       61.22     18.11 o 
   6   6  12       20.71       -6.81     22.53 o 
   7   6  12        6.86        7.19     22.37 o 
   8   6  12        1.92      -22.57     22.57 o 
   9   6  12        0.91      -32.02     43.38 o 
   1   7  12        1.78       -0.67     39.82 o 
   2   7  12        0.09      -35.65     40.69 o 
   3   7  12        0.14       30.80     42.98 o 
   2   0  13     8327.44     7890.36    361.89 o 
   4   0  13     2301.46     2430.26     96.13 o 
   6   0  13      270.96      272.69     17.77 o 
   8   0  13      489.31      497.82     28.50 o 
  10   0  13     1024.11      934.25     61.34 o 
  12   0  13      367.39      456.81     56.29 o 
  14   0  13       49.66       94.71     34.91 o 
   1   1  13     4616.97     4178.84     95.54 o 
   2   1  13      708.82      720.33     18.66 o 
   3   1  13     5475.64     5146.45    128.22 o 
   4   1  13      714.25      818.77     25.88 o 
   5   1  13      611.11      597.16     18.03 o 
   6   1  13      186.29      179.70     10.55 o 
   7   1  13      148.36      149.18     11.13 o 
   8   1  13      348.40      295.75     17.05 o 
   9   1  13      129.19      141.34     16.08 o 
  10   1  13      282.01      268.68     21.84 o 
  11   1  13       94.11       85.53     20.38 o 
  12   1  13       13.87      -10.65     14.42 o 
  13   1  13        2.32       17.75     17.22 o 
  14   1  13        8.03       29.17     16.22 o 
  15   1  13       50.34       43.32     50.31 o 
   1   2  13     1465.22     1464.13     39.72 o 
   2   2  13     9008.96     9668.26    238.54 o 
   3   2  13     3941.03     3756.16     95.61 o 
   4   2  13     7419.84     7764.10    177.23 o 
   5   2  13      673.64      614.58     18.42 o 
   6   2  13      155.54      163.96     10.58 o 
   7   2  13      224.03      224.77     15.32 o 
   8   2  13       29.65       25.94      7.48 o 
   9   2  13      643.37      597.38     30.77 o 
  10   2  13      110.62      143.70     40.21 o 
  11   2  13       83.24       69.48     17.16 o 
  12   2  13        2.04        5.37     14.50 o 
  13   2  13       14.15       34.19     18.62 o 
  14   2  13       21.05       26.71     26.23 o 
   1   3  13      214.37      211.07     11.06 o 
   2   3  13      177.04      184.87     10.34 o 
   3   3  13      742.14      801.57     35.71 o 
   4   3  13      119.84      111.83     11.54 o 
   5   3  13      273.23      315.56     21.40 o 
   6   3  13        6.32        4.35      5.44 o 
   7   3  13       32.97       27.21      7.41 o 
   8   3  13       32.33       15.68     14.78 o 
   9   3  13       70.17       62.62     14.12 o 
  10   3  13       25.47       38.33     14.91 o 
  11   3  13      118.87       90.69     19.78 o 
  12   3  13       11.68        7.37     16.50 o 
  13   3  13        0.50       -5.51     28.41 o 
  14   3  13        7.85       55.69     52.73 o 
   1   4  13       33.31       28.70      8.51 o 
   2   4  13      181.12      144.97     13.85 o 
   3   4  13       28.04       17.92      8.81 o 
   4   4  13      123.57      107.49     13.08 o 
   5   4  13      123.47      146.69     24.25 o 
   6   4  13       10.33       22.05      9.40 o 
   7   4  13       25.42       11.65      8.39 o 
   8   4  13       23.35        7.10      8.69 o 
   9   4  13       44.74       34.87      7.94 o 
  10   4  13        2.45        6.00     17.21 o 
  11   4  13        7.31       -8.19     16.34 o 
  12   4  13       12.14       -1.66     42.64 o 
   1   5  13       17.14       11.96     11.61 o 
   2   5  13      139.53      162.87     24.32 o 
   3   5  13       24.25       20.39     12.54 o 
   4   5  13      344.80      372.10     32.90 o 
   5   5  13      396.22      335.40     32.20 o 
   6   5  13       29.68       42.61     14.35 o 
   7   5  13        6.02       12.85      9.23 o 
   8   5  13        8.02       17.90     11.02 o 
   9   5  13       10.28       17.40     11.80 o 
  10   5  13        2.24        4.70     59.15 o 
  11   5  13       40.76      -19.24     46.07 o 
   1   6  13       33.30       39.56     16.38 o 
   2   6  13       76.37       29.76     27.22 o 
   3   6  13       12.11       19.17     15.04 o 
   4   6  13        7.85        3.64     14.80 o 
   5   6  13       50.77       42.38     19.69 o 
   6   6  13       32.80       17.03     19.05 o 
   7   6  13        4.02       -8.59     23.66 o 
   8   6  13        0.91      -24.17     24.17 o 
   1   7  13        1.92      -34.84     34.84 o 
   2   7  13        3.55        2.49     40.56 o 
   3   7  13        5.65       -5.92     37.93 o 
   0   0  14      596.78      550.94     29.57 o 
   2   0  14       59.33       60.61     13.86 o 
   4   0  14      558.11      574.06     26.37 o 
   6   0  14     2673.98     2561.88    101.96 o 
   8   0  14      103.36      107.71     19.38 o 
  10   0  14      207.60      174.65     27.08 o 
  12   0  14       49.07       59.19     62.22 o 
  14   0  14        8.78       24.28     26.10 o 
   0   1  14     2696.13     2470.58     79.78 o 
   1   1  14      849.85      819.18     20.76 o 
   2   1  14     1737.70     1654.52     43.37 o 
   3   1  14    10696.28    10198.72    269.64 o 
   4   1  14      898.24      907.53     28.17 o 
   5   1  14      879.76      884.56     24.97 o 
   6   1  14      395.39      403.07     23.11 o 
   7   1  14       82.09       96.23     12.43 o 
   8   1  14      270.18      275.90     20.25 o 
   9   1  14      167.47      150.39     16.26 o 
  10   1  14      362.39      317.68     23.62 o 
  11   1  14      255.96      220.40     25.77 o 
  12   1  14       36.60       29.98     15.20 o 
  13   1  14       13.83       28.11     15.95 o 
  14   1  14        0.86       41.22     19.07 o 
  15   1  14       20.69       86.23     54.35 o 
   0   2  14      938.82      912.08     40.61 o 
   1   2  14      744.71      737.49     22.17 o 
   2   2  14     1561.40     1636.59     43.95 o 
   3   2  14     1968.91     1935.79     44.63 o 
   4   2  14      561.88      598.81     17.77 o 
   5   2  14      714.57      716.69     20.85 o 
   6   2  14       86.08      118.34     11.75 o 
   7   2  14      976.07      982.03     34.78 o 
   8   2  14       86.16       91.98     12.41 o 
   9   2  14      210.91      237.21     35.87 o 
  10   2  14       67.15       93.85     20.62 o 
  11   2  14      106.61       64.86     17.51 o 
  12   2  14       11.03       21.21     15.61 o 
  13   2  14       27.89       47.74     20.17 o 
  14   2  14       22.69       19.68     25.32 o 
   0   3  14      162.06      134.64     14.40 o 
   1   3  14      500.52      514.21     18.50 o 
   2   3  14      302.21      315.75     17.39 o 
   3   3  14      558.03      601.77     26.41 o 
   4   3  14      353.88      340.91     19.68 o 
   5   3  14      186.48      180.25     12.57 o 
   6   3  14       24.88       24.85      6.77 o 
   7   3  14       42.77       24.53      7.26 o 
   8   3  14       34.04       28.18     10.38 o 
   9   3  14       86.96       92.82     12.67 o 
  10   3  14       62.99       78.48     22.13 o 
  11   3  14       13.38        9.47     15.92 o 
  12   3  14        2.63      -15.69     15.69 o 
  13   3  14        6.45       53.95     29.39 o 
  14   3  14        0.54       -3.30     45.53 o 
   0   4  14       10.77       -3.60     10.89 o 
   1   4  14        8.30        4.28      8.25 o 
   2   4  14        2.92       -3.72      7.51 o 
   3   4  14      170.51      162.66     14.88 o 
   4   4  14       32.17       37.34     10.00 o 
   5   4  14      140.04      183.48     26.18 o 
   6   4  14      265.45      291.60     25.26 o 
   7   4  14        4.46       11.20      8.12 o 
   8   4  14       11.13       19.59      8.77 o 
   9   4  14       17.27       18.88      9.92 o 
  10   4  14       10.48       57.47     18.07 o 
  11   4  14        4.35       21.40     16.91 o 
  12   4  14        1.10        4.17     44.66 o 
   1   5  14       39.88       11.08     11.95 o 
   2   5  14       49.85       56.30     16.89 o 
   3   5  14       72.68       43.70     14.18 o 
   4   5  14       55.20       62.02     18.38 o 
   5   5  14       67.50       55.28     13.16 o 
   6   5  14      244.98      275.44     26.07 o 
   7   5  14        2.42       16.78     10.40 o 
   8   5  14        2.97        7.80     10.84 o 
   9   5  14       12.10       22.24     12.14 o 
  10   5  14        4.33       23.34     39.08 o 
  11   5  14        9.55       23.61     49.30 o 
   0   6  14      130.10      151.74     60.31 o 
   1   6  14       40.14       34.61     18.70 o 
   2   6  14       34.36       39.02     16.15 o 
   3   6  14        3.75        6.27     15.57 o 
   4   6  14        4.91       17.69     15.59 o 
   5   6  14       27.37       10.27     18.66 o 
   6   6  14       21.92       34.40     20.53 o 
   7   6  14        0.27        4.64     34.91 o 
   8   6  14        3.21       17.82     39.14 o 
   1   7  14        5.78      -26.70     38.00 o 
   2   7  14        0.81       45.87     43.25 o 
   3   7  14        6.15      -36.52     39.21 o 
   2   0  15      946.31      848.05     36.43 o 
   4   0  15       63.92       59.46     14.54 o 
   6   0  15     2007.19     1995.01     82.12 o 
   8   0  15      337.16      362.03     32.57 o 
  10   0  15      469.52      454.40     40.42 o 
  12   0  15        6.47       -2.74     27.74 o 
  14   0  15        3.24       26.37     27.58 o 
   1   1  15      293.86      304.47     12.01 o 
   2   1  15     9958.41    10013.71    245.95 o 
   3   1  15     2091.79     2065.36     53.62 o 
   4   1  15       46.08       60.96      5.69 o 
   5   1  15     1027.67     1074.54     29.38 o 
   6   1  15      341.04      348.99     14.77 o 
   7   1  15      134.78      134.25     15.90 o 
   8   1  15       76.99       98.18     14.55 o 
   9   1  15      809.97      819.56     38.33 o 
  10   1  15     1126.42     1102.07     48.48 o 
  11   1  15       22.88       28.92     14.63 o 
  12   1  15       61.76       42.33     15.98 o 
  13   1  15       25.65       18.77     15.92 o 
  14   1  15       11.70        3.39     19.70 o 
  15   1  15        0.30       66.65     51.32 o 
   1   2  15      295.27      301.05     17.96 o 
   2   2  15       16.01       16.12      4.20 o 
   3   2  15     1892.83     1935.89     47.17 o 
   4   2  15      801.88      810.05     22.41 o 
   5   2  15     1810.37     1822.85     45.33 o 
   6   2  15        6.49       -2.24      4.33 o 
   7   2  15      228.41      267.52     24.01 o 
   8   2  15      612.55      541.14     25.47 o 
   9   2  15     1036.39      964.68     51.87 o 
  10   2  15      336.62      356.77     30.43 o 
  11   2  15       18.63      -11.83     11.83 o 
  12   2  15       48.58       53.87     18.30 o 
  13   2  15       31.31        0.00     16.05 o 
  14   2  15       21.83       37.80     44.66 o 
   1   3  15      115.64      113.28      9.66 o 
   2   3  15     1225.49     1306.32     37.50 o 
   3   3  15       34.74       32.07      7.26 o 
   4   3  15       37.37       35.23      7.69 o 
   5   3  15       20.42       13.73      5.59 o 
   6   3  15       22.22       18.69      6.89 o 
   7   3  15      320.57      340.23     19.45 o 
   8   3  15        6.25        8.26      8.83 o 
   9   3  15       37.26       69.17     15.81 o 
  10   3  15       77.23       51.13     21.72 o 
  11   3  15        0.69       -4.64     14.80 o 
  12   3  15       14.61       25.17     17.50 o 
  13   3  15        9.22      -10.98     25.79 o 
   1   4  15        9.85       11.19      7.52 o 
   2   4  15        2.42        4.46      7.62 o 
   3   4  15      409.65      419.75     24.22 o 
   4   4  15      106.14       82.31     12.14 o 
   5   4  15      594.26      586.57     31.09 o 
   6   4  15       11.99       27.62      8.61 o 
   7   4  15       18.25       12.93      8.14 o 
   8   4  15       35.66       42.29     10.24 o 
   9   4  15       18.75       13.40      9.48 o 
  10   4  15       33.52       33.88     17.37 o 
  11   4  15       86.11       86.06     22.32 o 
  12   4  15       14.12       55.69     48.63 o 
   1   5  15       56.07       44.43     15.14 o 
   2   5  15        2.22        0.83     11.32 o 
   3   5  15      126.51       93.06     17.80 o 
   4   5  15       22.69       12.18     11.49 o 
   5   5  15        9.07        7.43     12.66 o 
   6   5  15       25.08       -2.50     11.94 o 
   7   5  15        9.28       15.07     10.71 o 
   8   5  15       18.74        6.49     10.15 o 
   9   5  15        2.11        4.46     14.13 o 
  10   5  15       13.78       31.41     42.51 o 
  11   5  15        4.66      -15.74     48.36 o 
   1   6  15       48.17       31.15     17.73 o 
   2   6  15        3.53       -3.59     14.11 o 
   3   6  15        8.01       19.01     15.12 o 
   4   6  15        2.51        2.04     17.60 o 
   5   6  15       12.72        9.37     17.47 o 
   6   6  15       10.81      -16.39     16.39 o 
   7   6  15        0.14        0.00     34.71 o 
   8   6  15        5.84       16.72     27.63 o 
   2   7  15        0.32      -29.59     39.01 o 
   0   0  16    25039.48    25151.42   1141.33 o 
   2   0  16      756.66      659.63     29.76 o 
   4   0  16      616.42      573.66     54.12 o 
   6   0  16      517.95      495.10     26.14 o 
   8   0  16       15.16       11.44     12.99 o 
  10   0  16      279.38      267.11     31.31 o 
  12   0  16        0.65      -13.39     16.94 o 
  14   0  16        7.58       21.19     30.07 o 
   0   1  16      760.40      711.57     23.00 o 
   1   1  16      125.77      122.26      5.10 o 
   2   1  16     1447.20     1472.73     38.79 o 
   3   1  16     2038.98     1935.24     50.62 o 
   4   1  16       10.86        8.25      3.69 o 
   5   1  16      235.35      245.10      9.79 o 
   6   1  16      206.85      226.68     14.38 o 
   7   1  16      966.99      916.81     33.95 o 
   8   1  16     1252.57     1148.86     49.13 o 
   9   1  16      536.60      554.22     30.85 o 
  10   1  16       22.15       24.31     12.12 o 
  11   1  16        7.24       12.64     14.82 o 
  12   1  16       21.56       32.55     14.99 o 
  13   1  16       28.79       11.29     15.51 o 
  14   1  16        7.49       10.22     27.73 o 
  15   1  16        5.29       71.77     50.65 o 
   0   2  16      473.00      427.24     20.09 o 
   1   2  16     2157.16     2063.94     54.46 o 
   2   2  16       17.49       16.86      4.78 o 
   3   2  16      383.23      394.07     13.29 o 
   4   2  16       36.61       44.60      5.01 o 
   5   2  16      286.57      287.72     11.78 o 
   6   2  16       24.19       18.49      5.77 o 
   7   2  16       79.97       88.57      9.16 o 
   8   2  16      311.60      297.43     25.34 o 
   9   2  16      100.32      115.34     22.49 o 
  10   2  16       45.38       24.98     16.65 o 
  11   2  16       17.59        9.99     23.77 o 
  12   2  16       16.16        6.38     14.29 o 
  13   2  16        1.97       -4.59     18.33 o 
  14   2  16       10.64       22.33     47.15 o 
   0   3  16       67.36       55.72     10.33 o 
   1   3  16      260.54      256.01     12.66 o 
   2   3  16       57.54       70.60      7.74 o 
   3   3  16      175.41      192.02     14.34 o 
   4   3  16        5.80        4.15      6.39 o 
   5   3  16      154.68      176.27     12.08 o 
   6   3  16       98.56       84.33     10.14 o 
   7   3  16      261.20      275.98     17.63 o 
   8   3  16       95.21       97.23     13.67 o 
   9   3  16       32.46       47.32     14.02 o 
  10   3  16       34.86        5.43     17.69 o 
  11   3  16       14.75       25.29     16.40 o 
  12   3  16       12.38       -8.01     15.99 o 
  13   3  16       14.25      -44.93     44.93 o 
   0   4  16      249.77      318.16     94.67 o 
   1   4  16      157.65      157.72     31.74 o 
   2   4  16      226.94      219.75     17.46 o 
   3   4  16       81.00       65.17     12.72 o 
   4   4  16       70.15       41.75     10.30 o 
   5   4  16        4.33        3.42     10.15 o 
   6   4  16       11.54        4.47      7.46 o 
   7   4  16      118.19      128.24     13.46 o 
   8   4  16       55.30       59.66     11.62 o 
   9   4  16        3.34        5.86     13.89 o 
  10   4  16        1.75        3.43     15.66 o 
  11   4  16       82.26       62.39     21.72 o 
  12   4  16       37.44       74.19     53.74 o 
   0   5  16      120.66      132.48     26.34 o 
   1   5  16      132.21       97.35     16.76 o 
   2   5  16       32.88       34.82     13.34 o 
   3   5  16       49.89       65.18     15.55 o 
   4   5  16       28.76        9.78     11.21 o 
   5   5  16       35.84       18.91     13.44 o 
   6   5  16       38.80       37.75     14.19 o 
   7   5  16        0.61       20.28     10.83 o 
   8   5  16        9.57        1.21     10.23 o 
   9   5  16        5.23       -6.83     11.73 o 
  10   5  16        0.64       57.78     47.82 o 
  11   5  16        9.51       48.23     49.70 o 
   0   6  16       11.01       14.09     21.26 o 
   1   6  16        4.22       -9.25     14.62 o 
   2   6  16       32.63       39.33     17.17 o 
   3   6  16        6.30       -8.19     13.51 o 
   4   6  16        0.67       -7.30     17.19 o 
   5   6  16        0.95        1.18     17.94 o 
   6   6  16        8.73      -15.33     18.37 o 
   7   6  16        1.03       40.09     35.31 o 
   8   6  16        0.12       12.85     38.67 o 
   2   7  16        2.67      -17.08     39.28 o 
   2   0  17       34.67       59.75      9.86 o 
   4   0  17     1093.61     1051.19     56.70 o 
   6   0  17        0.34       -8.22     17.35 o 
   8   0  17      260.58      232.02     26.73 o 
  10   0  17        4.15        0.64     17.62 o 
  12   0  17        8.43        5.16     18.07 o 
  14   0  17        3.98       12.78     25.16 o 
   1   1  17      135.50      138.71      6.13 o 
   2   1  17      602.43      607.65     18.08 o 
   3   1  17     4376.57     4278.81    107.54 o 
   4   1  17      567.64      570.36     17.94 o 
   5   1  17        8.80        5.34      4.25 o 
   6   1  17      709.35      757.39     28.42 o 
   7   1  17      519.88      459.27     30.09 o 
   8   1  17      518.66      526.87     29.00 o 
   9   1  17       46.13       53.07     12.29 o 
  10   1  17       67.89       64.50     13.61 o 
  11   1  17       26.40        9.56     12.78 o 
  12   1  17        7.01       12.14     14.25 o 
  13   1  17       11.49       16.33     15.56 o 
  14   1  17       11.53        3.48     17.48 o 
  15   1  17        4.62       76.00     53.47 o 
   1   2  17     3180.88     3054.15     78.69 o 
   2   2  17       15.43       14.30      3.48 o 
   3   2  17     1169.63     1079.28     28.29 o 
   4   2  17       91.76       91.44      6.57 o 
   5   2  17      645.71      669.85     21.99 o 
   6   2  17      317.73      351.16     16.58 o 
   7   2  17       68.32       81.64      8.35 o 
   8   2  17        9.46        8.34      9.19 o 
   9   2  17      134.57      106.37     17.30 o 
  10   2  17       86.93       99.04     19.35 o 
  11   2  17       44.71       38.60     15.38 o 
  12   2  17        0.61      -16.09     16.09 o 
  13   2  17        2.50      -15.24     15.44 o 
  14   2  17        1.11      -41.10     41.10 o 
   1   3  17      413.69      420.26     22.48 o 
   2   3  17      381.28      437.47     17.26 o 
   3   3  17       39.61       43.76      7.24 o 
   4   3  17      131.32      145.55     12.10 o 
   5   3  17      927.66      971.74     50.97 o 
   6   3  17       78.98      109.99     12.12 o 
   7   3  17       25.43       24.21      7.53 o 
   8   3  17       56.14       78.20     16.24 o 
   9   3  17       29.14       35.35     12.56 o 
  10   3  17       10.82       16.45     19.82 o 
  11   3  17      111.71      118.58     29.18 o 
  12   3  17       29.49       21.81     20.69 o 
  13   3  17       16.42      -36.46     43.45 o 
   1   4  17      403.01      366.17     24.41 o 
   2   4  17        8.06       10.28      8.08 o 
   3   4  17      110.13      121.71     13.93 o 
   4   4  17      516.56      544.75     28.40 o 
   5   4  17      278.45      260.26     32.86 o 
   6   4  17       40.98       50.90     10.23 o 
   7   4  17       11.66        7.11      8.41 o 
   8   4  17       32.16       19.79      9.28 o 
   9   4  17       24.60        8.44     13.45 o 
  10   4  17        0.72       11.80     15.84 o 
  11   4  17        2.25       -5.78     17.46 o 
  12   4  17        4.87       77.35     53.07 o 
   1   5  17      128.61       93.25     18.30 o 
   2   5  17        8.11       16.32     12.72 o 
   3   5  17       16.36       12.46     12.81 o 
   4   5  17       15.36        8.07     11.70 o 
   5   5  17       28.27       41.74     17.20 o 
   6   5  17       41.84       65.80     16.32 o 
   7   5  17        9.21       10.47     10.93 o 
   8   5  17        4.84       16.66     10.71 o 
   9   5  17        6.51       25.47     13.21 o 
  10   5  17        4.94       29.33     44.05 o 
   1   6  17        6.06        7.83     14.52 o 
   2   6  17       14.47        6.73     14.31 o 
   3   6  17        0.19       12.10     17.36 o 
   4   6  17        5.11       -9.99     15.87 o 
   5   6  17        1.17        9.63     17.25 o 
   6   6  17        1.52       10.75     19.07 o 
   7   6  17       10.37        5.04     34.77 o 
   8   6  17        3.73       -1.14     39.55 o 
   0   0  18       73.86       69.16      9.04 o 
   2   0  18      361.46      410.46     23.07 o 
   4   0  18     2709.28     2713.60    131.79 o 
   6   0  18        9.56        1.73      9.78 o 
   8   0  18      191.55      232.74     36.67 o 
  10   0  18      225.08      220.33     29.35 o 
  12   0  18       35.25       38.87     20.66 o 
  14   0  18        0.63       29.93     31.75 o 
   0   1  18      535.53      421.75     18.22 o 
   1   1  18      335.60      329.29      9.77 o 
   2   1  18      233.05      222.57      7.68 o 
   3   1  18     1172.06     1222.31     33.08 o 
   4   1  18        2.33        7.47      3.50 o 
   5   1  18      701.20      716.88     32.95 o 
   6   1  18      596.62      608.20     24.26 o 
   7   1  18       29.62       12.25      8.38 o 
   8   1  18       64.49       65.63     12.14 o 
   9   1  18      112.79      129.42     15.68 o 
  10   1  18      755.20      784.43     53.64 o 
  11   1  18        0.50      -11.92     20.18 o 
  12   1  18       16.12       37.60     24.48 o 
  13   1  18        1.82        3.27     14.22 o 
  14   1  18       14.17      -35.04     39.08 o 
   0   2  18      406.12      374.33     18.93 o 
   1   2  18     1866.11     1886.40     50.38 o 
   2   2  18     2018.06     1977.37     48.11 o 
   3   2  18      849.46      883.96     23.82 o 
   4   2  18     1895.94     2021.31     49.66 o 
   5   2  18      332.60      348.59     17.19 o 
   6   2  18       28.78       36.70      6.86 o 
   7   2  18      103.52      109.61     15.39 o 
   8   2  18       38.51       22.70     14.13 o 
   9   2  18      108.29       82.60     17.69 o 
  10   2  18       17.20       23.90     13.18 o 
  11   2  18      158.17      164.91     33.43 o 
  12   2  18       13.91       -4.40     19.71 o 
  13   2  18       13.18      -10.06     18.97 o 
  14   2  18        3.57      -31.81     42.17 o 
   0   3  18      261.04      267.59     23.94 o 
   1   3  18      763.05      802.45     25.58 o 
   2   3  18       65.79       64.77      7.30 o 
   3   3  18      151.47      152.30     10.57 o 
   4   3  18       22.09       32.77      6.39 o 
   5   3  18      230.76      237.70     23.36 o 
   6   3  18      227.36      241.25     18.64 o 
   7   3  18        9.58       -1.70      8.59 o 
   8   3  18      210.48      224.24     24.01 o 
   9   3  18       55.25       71.73     15.85 o 
  10   3  18       13.86       11.91     14.35 o 
  11   3  18       22.37        6.09     15.31 o 
  12   3  18        4.50      -13.78     15.59 o 
  13   3  18       17.30       53.34     49.57 o 
   0   4  18      233.78      249.54     29.94 o 
   1   4  18      148.59      146.51     14.13 o 
   2   4  18       10.40        8.35      8.55 o 
   3   4  18       81.63       80.25     11.99 o 
   4   4  18       34.76       11.15      9.01 o 
   5   4  18       87.38       92.40     10.81 o 
   6   4  18       33.71       20.25      8.44 o 
   7   4  18        3.13        8.12      8.28 o 
   8   4  18       18.45       16.24     10.34 o 
   9   4  18       11.82       -6.61     13.31 o 
  10   4  18        2.28       23.19     17.02 o 
  11   4  18       21.87       31.79     19.72 o 
  12   4  18        1.33       54.28     51.45 o 
   0   5  18       23.39       33.55     18.19 o 
   1   5  18       56.76       39.75     21.71 o 
   2   5  18      220.38      223.84     27.34 o 
   3   5  18       95.56      105.71     17.24 o 
   4   5  18       13.55       11.52     12.66 o 
   5   5  18        8.18       14.76     13.01 o 
   6   5  18      333.87      365.53     27.59 o 
   7   5  18        7.26       18.07     11.45 o 
   8   5  18       54.59       45.47     14.19 o 
   9   5  18        0.54        0.79     12.31 o 
  10   5  18       16.75       23.47     42.51 o 
   0   6  18      249.75      280.27     91.93 o 
   1   6  18        7.24       -7.10     14.36 o 
   2   6  18       84.24       42.54     17.47 o 
   3   6  18        2.58        5.19     16.86 o 
   4   6  18        6.35       26.65     18.64 o 
   5   6  18        0.31        2.46     17.81 o 
   6   6  18       90.90       80.78     36.32 o 
   7   6  18       13.75        0.47     33.16 o 
   8   6  18        0.14       19.37     44.86 o 
   2   0  19     2194.71     2155.65     84.90 o 
   4   0  19      460.25      432.90     30.83 o 
   6   0  19       27.39       24.28     12.17 o 
   8   0  19       82.79       53.37     21.83 o 
  10   0  19     1428.46     1410.05     82.73 o 
  12   0  19        6.53       11.45     18.32 o 
  14   0  19       47.89       29.86     29.46 o 
   1   1  19      272.92      258.90     10.62 o 
   2   1  19        5.74        8.85      2.64 o 
   3   1  19     2442.00     2373.77     66.86 o 
   4   1  19      256.90      283.66     13.98 o 
   5   1  19     1350.61     1388.26     37.33 o 
   6   1  19      334.52      350.28     21.13 o 
   7   1  19     1182.65     1153.61     46.57 o 
   8   1  19     1377.00     1343.59     54.11 o 
   9   1  19     1159.32     1038.69     66.94 o 
  10   1  19      249.27      299.07     24.07 o 
  11   1  19       75.40       50.22     18.91 o 
  12   1  19       70.04       79.57     18.91 o 
  13   1  19        5.35       11.59     21.31 o 
  14   1  19       17.65       16.55     46.21 o 
   1   2  19      275.50      267.66     11.80 o 
   2   2  19     1424.00     1479.64     37.18 o 
   3   2  19      554.71      568.00     17.05 o 
   4   2  19      755.90      842.21     23.57 o 
   5   2  19       74.65       78.10     13.56 o 
   6   2  19        3.54        0.55      5.15 o 
   7   2  19      122.54      146.83     17.72 o 
   8   2  19      362.83      374.43     28.77 o 
   9   2  19      166.13      195.26     22.90 o 
  10   2  19       13.63       -8.07     11.50 o 
  11   2  19       39.36       38.12     16.21 o 
  12   2  19       10.65        6.48     15.42 o 
  13   2  19        5.64       -9.83     15.28 o 
  14   2  19       20.49      -24.75     43.38 o 
   1   3  19      388.98      424.45     17.30 o 
   2   3  19       68.01       94.63      8.39 o 
   3   3  19      167.62      173.39     10.93 o 
   4   3  19      903.81      993.69     35.78 o 
   5   3  19       30.52       27.08      8.54 o 
   6   3  19       18.95       21.55      9.56 o 
   7   3  19       10.43       -0.53     10.15 o 
   8   3  19      172.09      151.57     30.60 o 
   9   3  19       51.54       17.99     11.85 o 
  10   3  19       25.61       -4.22     12.08 o 
  11   3  19        4.67      -14.54     21.33 o 
  12   3  19       26.77       -0.48     16.60 o 
  13   3  19        1.69      -30.60     44.12 o 
   1   4  19      128.67      110.15     12.85 o 
   2   4  19      445.57      425.45     24.43 o 
   3   4  19       36.44       22.47      9.15 o 
   4   4  19      329.93      301.64     30.10 o 
   5   4  19        1.10       -2.06      6.81 o 
   6   4  19       29.78        4.02      7.57 o 
   7   4  19       70.34       52.21     14.31 o 
   8   4  19       21.28       17.91      9.65 o 
   9   4  19       32.18       44.68     16.73 o 
  10   4  19        0.15       -8.20     13.93 o 
  11   4  19       21.94       50.01     21.45 o 
  12   4  19       10.23      -14.46     44.86 o 
   1   5  19       91.86       62.42     15.16 o 
   2   5  19      131.16      101.21     17.19 o 
   3   5  19       61.61       45.89     31.36 o 
   4   5  19        6.60        0.81     11.56 o 
   5   5  19       12.21       14.55     16.18 o 
   6   5  19        9.96       20.64     10.69 o 
   7   5  19        1.34        2.68      9.97 o 
   8   5  19       56.41       42.25     16.65 o 
   9   5  19       19.52       16.36     12.96 o 
  10   5  19       26.31       10.22     42.44 o 
   1   6  19        7.24       -4.43     14.81 o 
   2   6  19       20.25        6.19     24.02 o 
   3   6  19        0.96      -11.09     16.40 o 
   4   6  19        1.70        4.03     16.79 o 
   5   6  19        3.66      -10.09     16.54 o 
   6   6  19       58.11       66.94     27.09 o 
   7   6  19        9.54      -14.73     36.25 o 
   8   6  19        6.33       29.12     43.58 o 
   0   0  20      368.01      375.11     38.14 o 
   2   0  20      424.32      482.22     24.75 o 
   4   0  20      677.81      712.40     43.13 o 
   6   0  20      246.95      232.99     24.76 o 
   8   0  20     2045.92     1974.08    220.22 o 
  10   0  20      225.62      203.74     29.27 o 
  12   0  20       47.74       34.17     22.45 o 
   0   1  20      157.81      154.87      9.99 o 
   1   1  20       26.79       29.22      3.91 o 
   2   1  20      119.20      130.94      7.30 o 
   3   1  20      590.47      644.82     21.63 o 
   4   1  20     3218.69     3114.68     86.25 o 
   5   1  20     1703.11     1692.11     55.22 o 
   6   1  20       37.26       31.97      8.80 o 
   7   1  20      942.41     1036.13     43.16 o 
   8   1  20     1624.49     1460.78     57.91 o 
   9   1  20      169.07      197.31     19.41 o 
  10   1  20      117.75      127.13     17.09 o 
  11   1  20       90.80       96.27     18.31 o 
  12   1  20       67.12       59.50     27.85 o 
  13   1  20        3.19       -1.06     15.77 o 
  14   1  20        1.19        2.42     43.18 o 
   0   2  20       27.18       32.27      6.41 o 
   1   2  20      114.66      123.27     10.94 o 
   2   2  20       15.02       25.28      4.34 o 
   3   2  20      861.44      932.48     25.21 o 
   4   2  20      107.53      104.87     12.72 o 
   5   2  20      789.43      878.70     29.65 o 
   6   2  20      103.50       97.18     13.04 o 
   7   2  20      168.91      184.89     19.76 o 
   8   2  20       10.98       -5.87      9.83 o 
   9   2  20      396.03      378.81     30.58 o 
  10   2  20      145.91      178.36     24.19 o 
  11   2  20       34.80       12.17     14.03 o 
  12   2  20       30.92       22.98     17.47 o 
  13   2  20        1.12        9.22     26.65 o 
  14   2  20       70.57      -13.18     47.02 o 
   0   3  20      532.50      559.61     37.74 o 
   1   3  20       79.59       70.26      8.47 o 
   2   3  20      932.99     1028.58     35.46 o 
   3   3  20      167.99      189.33     10.66 o 
   4   3  20      885.26      922.56     34.28 o 
   5   3  20      184.43      215.89     14.98 o 
   6   3  20        1.58        4.94      6.14 o 
   7   3  20        2.24       -3.06      8.75 o 
   8   3  20      129.84      125.32     18.74 o 
   9   3  20       73.02       76.28     16.26 o 
  10   3  20       18.20       -5.03     16.57 o 
  11   3  20        5.27        8.49     15.82 o 
  12   3  20       14.42        8.69     24.01 o 
  13   3  20       11.52      -34.91     41.50 o 
   0   4  20     1272.08     1372.68    117.30 o 
   1   4  20     1046.53     1068.90     53.97 o 
   2   4  20       42.07       49.73     10.34 o 
   3   4  20      119.42      109.90     13.76 o 
   4   4  20      150.01      135.60     33.25 o 
   5   4  20       10.62       19.80      8.20 o 
   6   4  20        8.97        1.17      7.57 o 
   7   4  20       39.14       50.01     18.43 o 
   8   4  20       28.95       19.54     10.46 o 
   9   4  20       21.96        7.82     26.23 o 
  10   4  20        2.96      -12.81     14.72 o 
  11   4  20       51.39       95.85     49.17 o 
  12   4  20       48.94      106.01     55.63 o 
   0   5  20        4.20      -13.56     18.43 o 
   1   5  20      113.19       86.02     22.67 o 
   2   5  20        2.65        1.04     20.14 o 
   3   5  20       13.16        5.07     13.74 o 
   4   5  20        2.29        4.17     12.44 o 
   5   5  20       40.99       30.47     14.08 o 
   6   5  20        8.88       18.30     10.47 o 
   7   5  20        1.72        0.28     11.75 o 
   8   5  20        3.80       -5.61     11.63 o 
   9   5  20        7.95       16.18     20.11 o 
  10   5  20        7.79      -11.57     43.85 o 
   0   6  20       36.88        1.28     21.34 o 
   1   6  20        2.94       13.60     15.40 o 
   2   6  20       86.72       55.43     22.21 o 
   3   6  20       10.70       -9.16     16.57 o 
   4   6  20       19.52        8.79     17.36 o 
   5   6  20        0.87       -3.63     17.30 o 
   6   6  20        9.35       15.40     15.62 o 
   2   0  21      895.51      890.10     46.75 o 
   4   0  21      450.04      479.75     33.43 o 
   6   0  21      134.17      103.46     28.32 o 
   8   0  21     1938.64     1958.07    104.84 o 
  10   0  21      333.84      367.10     48.55 o 
  12   0  21      161.50      130.61     28.62 o 
   1   1  21       61.90       57.92      4.71 o 
   2   1  21      662.40      665.53     18.69 o 
   3   1  21      165.17      166.93     12.25 o 
   4   1  21     2918.02     2840.86     79.64 o 
   5   1  21      403.04      420.27     20.06 o 
   6   1  21      491.24      577.70     45.07 o 
   7   1  21      469.21      486.69     27.38 o 
   8   1  21       17.31       37.57     11.18 o 
   9   1  21      139.26      162.38     26.32 o 
  10   1  21       16.52       16.45     11.35 o 
  11   1  21        3.15       27.50     13.80 o 
  12   1  21       67.08       87.96     18.95 o 
  13   1  21       11.89       23.56     16.02 o 
  14   1  21       17.13      -18.97     41.03 o 
   1   2  21      447.93      458.09     13.94 o 
   2   2  21      155.43      158.97      8.09 o 
   3   2  21      261.09      262.60     10.73 o 
   4   2  21        7.72        6.25      5.29 o 
   5   2  21      200.69      240.54     13.63 o 
   6   2  21       85.01       80.86     10.15 o 
   7   2  21      407.11      426.69     30.44 o 
   8   2  21       14.61       22.57     11.29 o 
   9   2  21       11.65       18.02     11.85 o 
  10   2  21       20.84       -3.43     11.40 o 
  11   2  21        7.14       -8.86     12.62 o 
  12   2  21        1.31       15.92     17.68 o 
  13   2  21       26.19       13.58     23.90 o 
  14   2  21        9.35      -10.56     48.76 o 
   1   3  21      916.94      957.36     29.70 o 
   2   3  21      109.50       99.12     12.77 o 
   3   3  21      709.84      755.34     22.83 o 
   4   3  21     1405.10     1399.08     47.42 o 
   5   3  21      348.00      360.43     19.64 o 
   6   3  21        0.41        6.91      6.03 o 
   7   3  21       27.12       20.46     10.49 o 
   8   3  21       43.51       48.30     16.33 o 
   9   3  21      238.91      304.19     29.95 o 
  10   3  21       43.27       23.83     30.43 o 
  11   3  21        0.15        4.03     16.02 o 
  12   3  21       23.37       20.93     21.70 o 
  13   3  21       14.50       59.05     49.44 o 
   1   4  21     1171.13     1229.96     63.10 o 
   2   4  21      254.90      250.60     21.19 o 
   3   4  21       59.17       47.95     19.53 o 
   4   4  21       22.67       21.05     10.49 o 
   5   4  21        9.59        6.21      8.29 o 
   6   4  21        1.47       -1.78      7.40 o 
   7   4  21       18.60       33.95     10.97 o 
   8   4  21       57.09       53.85     15.91 o 
   9   4  21        4.96       10.22     21.74 o 
  10   4  21        5.37       19.42     15.86 o 
  11   4  21        5.71       28.99     44.19 o 
  12   4  21       15.46       29.06     54.14 o 
   1   5  21      114.47       79.05     24.24 o 
   2   5  21        4.03        2.44     12.66 o 
   3   5  21       10.49       -2.22     14.22 o 
   4   5  21        8.77       12.34     12.15 o 
   5   5  21       52.10       40.37     15.11 o 
   6   5  21       34.61       48.21     12.41 o 
   7   5  21        2.97        1.55     11.08 o 
   8   5  21       10.78       17.89     13.38 o 
   9   5  21        5.12       17.55     39.48 o 
  10   5  21        3.37       15.27     41.57 o 
   1   6  21        2.56       12.34     17.90 o 
   2   6  21        0.54      -13.42     16.20 o 
   3   6  21        5.17        4.79     17.59 o 
   4   6  21        0.91      -10.17     17.86 o 
   5   6  21        7.08       -7.77     16.77 o 
   6   6  21       12.52      -26.23     32.35 o 
   0   0  22       12.90        4.46      6.37 o 
   2   0  22      590.05      608.02     30.04 o 
   4   0  22     5436.59     5355.42    252.91 o 
   6   0  22      278.94      287.83     27.88 o 
   8   0  22     1163.22     1153.30     69.02 o 
  10   0  22      183.71      243.43     33.84 o 
  12   0  22       20.88       53.73     28.11 o 
   0   1  22        7.90        4.01      4.63 o 
   1   1  22       69.06       64.49      5.11 o 
   2   1  22      167.69      181.18      8.02 o 
   3   1  22      845.63      833.28     26.76 o 
   4   1  22      274.55      314.13     14.26 o 
   5   1  22      473.87      520.15     23.11 o 
   6   1  22      362.19      364.10     19.76 o 
   7   1  22        5.79        2.46      8.57 o 
   8   1  22       55.84       51.80     11.37 o 
   9   1  22       40.72       34.58     11.38 o 
  10   1  22        4.66       12.54     10.68 o 
  11   1  22      109.13       95.20     18.90 o 
  12   1  22       17.27       10.40     14.77 o 
  13   1  22        4.06       50.66     18.84 o 
  14   1  22       24.75       17.62     46.95 o 
   0   2  22       35.84       32.05      6.61 o 
   1   2  22      617.88      640.90     17.72 o 
   2   2  22      993.93      981.41     26.23 o 
   3   2  22      187.62      179.62      9.88 o 
   4   2  22        3.77       -0.59      4.96 o 
   5   2  22       66.52       87.26      8.94 o 
   6   2  22        6.25       -3.86      6.67 o 
   7   2  22      411.47      424.20     25.12 o 
   8   2  22      138.03      153.55     19.06 o 
   9   2  22       86.95       57.97     14.63 o 
  10   2  22       27.35       20.74     13.71 o 
  11   2  22       51.81       16.78     22.74 o 
  12   2  22       10.31        1.52     15.49 o 
  13   2  22        5.13      -28.25     41.10 o 
  14   2  22        3.08      -15.60     46.95 o 
   0   3  22     3370.61     3267.27    113.25 o 
   1   3  22      743.67      824.25     24.83 o 
   2   3  22      236.17      240.27     12.93 o 
   3   3  22      697.63      707.44     23.35 o 
   4   3  22      475.26      518.96     28.00 o 
   5   3  22        2.24        0.35      5.87 o 
   6   3  22        6.86        6.72     10.43 o 
   7   3  22       25.09       23.49     11.84 o 
   8   3  22       22.19       17.77     11.49 o 
   9   3  22       33.70       56.32     15.15 o 
  10   3  22        2.20      -13.65     13.65 o 
  11   3  22       10.89        1.35     15.89 o 
  12   3  22        0.36        3.80     23.93 o 
  13   3  22        1.01      -26.30     40.83 o 
   0   4  22      443.77      486.54     87.59 o 
   1   4  22      510.57      485.59     26.07 o 
   2   4  22        5.19       19.70      9.58 o 
   3   4  22      266.01      321.68     25.01 o 
   4   4  22      405.53      446.50     22.20 o 
   5   4  22       12.81       12.82      8.43 o 
   6   4  22       10.13        9.90      9.35 o 
   7   4  22       12.31       14.31     10.14 o 
   8   4  22       34.21       13.51     13.84 o 
   9   4  22        5.40        0.06     12.86 o 
  10   4  22       17.86        9.19     16.71 o 
  11   4  22       36.85       -7.00     37.73 o 
  12   4  22       20.66       22.20     49.10 o 
   0   5  22       63.67       60.17     41.74 o 
   1   5  22      122.16       91.94     17.05 o 
   2   5  22       10.05      -13.35     13.35 o 
   3   5  22       24.42       35.74     15.87 o 
   4   5  22        5.94       -3.84     11.99 o 
   5   5  22       11.30       17.11      9.96 o 
   6   5  22        0.25       17.40     13.40 o 
   7   5  22        2.63       -4.76     10.91 o 
   8   5  22       51.13       53.61     16.14 o 
   9   5  22        2.35      -25.96     32.82 o 
  10   5  22       33.73       30.27     47.28 o 
   0   6  22        0.06        0.28     20.48 o 
   1   6  22        3.48        3.65     17.99 o 
   2   6  22       10.71        6.51     18.57 o 
   3   6  22        2.66       20.28     18.60 o 
   4   6  22        0.92       18.30     18.25 o 
   5   6  22        2.59       11.70     18.49 o 
   2   0  23      425.36      464.47     25.34 o 
   4   0  23      228.93      242.81     19.34 o 
   6   0  23       57.09       53.42     15.45 o 
   8   0  23      110.58      107.09     20.91 o 
  10   0  23       58.81       58.53     19.27 o 
  12   0  23       13.50       39.81     30.47 o 
   1   1  23      343.39      325.64     11.60 o 
   2   1  23      467.26      426.26     13.95 o 
   3   1  23      378.65      376.86     15.55 o 
   4   1  23     1101.92     1054.78     36.91 o 
   5   1  23      117.96      119.55     14.88 o 
   6   1  23       66.23       68.77     10.02 o 
   7   1  23      218.49      229.95     19.17 o 
   8   1  23        5.02       -8.42      8.42 o 
   9   1  23       26.20       21.71     11.09 o 
  10   1  23        3.12       -1.31     10.71 o 
  11   1  23       24.76       44.83     15.97 o 
  12   1  23       42.85       53.86     25.00 o 
  13   1  23       12.05       27.97     17.10 o 
  14   1  23       20.10       -2.76     46.54 o 
   1   2  23       99.71      111.47      7.47 o 
   2   2  23      239.74      256.03     11.82 o 
   3   2  23     1266.82     1158.73     36.34 o 
   4   2  23      258.07      294.60     14.83 o 
   5   2  23      171.24      205.37     14.57 o 
   6   2  23      376.60      385.05     29.86 o 
   7   2  23      453.02      446.42     27.41 o 
   8   2  23       30.88       30.70     12.01 o 
   9   2  23       16.53        5.64     10.03 o 
  10   2  23       44.90       40.91     15.05 o 
  11   2  23        4.65        9.54     14.83 o 
  12   2  23        5.96       20.20     17.28 o 
  13   2  23        2.46       -4.71     43.11 o 
   1   3  23      318.71      335.94     16.47 o 
   2   3  23        4.98        4.68      4.66 o 
   3   3  23       68.54       59.24      7.20 o 
   4   3  23        5.79        4.46      5.93 o 
   5   3  23      178.56      202.60     14.99 o 
   6   3  23      101.51       96.16     15.32 o 
   7   3  23       34.47       39.12     13.25 o 
   8   3  23      124.18      128.99     19.62 o 
   9   3  23        9.41       -0.98     12.42 o 
  10   3  23       25.40       15.46     20.93 o 
  11   3  23       10.75        0.51     15.85 o 
  12   3  23        6.46      -12.58     38.07 o 
  13   3  23       18.94      -15.20     49.03 o 
   1   4  23      256.05      262.19     18.86 o 
   2   4  23      130.46      167.10     17.68 o 
   3   4  23      252.55      254.04     21.94 o 
   4   4  23        0.89        7.37      7.87 o 
   5   4  23        0.92       -7.48      7.48 o 
   6   4  23       10.21        5.80      9.14 o 
   7   4  23       31.06       26.95     12.62 o 
   8   4  23       18.23       41.39     15.71 o 
   9   4  23        0.56       -1.49     14.62 o 
  10   4  23        8.03       -2.36     15.87 o 
  11   4  23       14.20      -19.51     40.76 o 
   1   5  23       14.11        2.90     14.24 o 
   2   5  23        9.32       16.32     16.78 o 
   3   5  23       58.69       42.26     16.75 o 
   4   5  23       68.12       79.24     16.76 o 
   5   5  23        6.67       16.37     10.96 o 
   6   5  23       13.13        9.74     14.97 o 
   7   5  23       11.52       18.12     12.60 o 
   8   5  23        5.94       -4.33     12.50 o 
   9   5  23       28.68        7.00     42.91 o 
  10   5  23       44.62       24.62     45.74 o 
   1   6  23        3.28       -3.81     18.75 o 
   2   6  23        1.23      -10.10     18.57 o 
   3   6  23        2.74       -5.80     17.34 o 
   4   6  23        2.09        1.17     18.56 o 
   5   6  23        0.52       17.80     24.21 o 
   0   0  24      344.47      348.81     23.91 o 
   2   0  24      552.93      546.76     28.80 o 
   4   0  24      176.21      142.23     15.20 o 
   6   0  24       60.90       60.02     15.97 o 
   8   0  24       27.13       27.14     14.50 o 
  10   0  24      172.81      168.30     27.48 o 
  12   0  24      143.31      159.32     29.80 o 
   0   1  24      120.07      104.11     15.76 o 
   1   1  24      810.47      792.21     22.04 o 
   2   1  24      558.39      594.76     19.66 o 
   3   1  24      245.93      263.18     12.93 o 
   4   1  24      579.77      638.00     26.05 o 
   5   1  24      339.09      318.43     17.81 o 
   6   1  24      150.39      141.72     13.15 o 
   7   1  24      258.03      272.28     24.23 o 
   8   1  24      146.73      165.97     17.80 o 
   9   1  24      129.92      137.93     16.75 o 
  10   1  24       14.92       -4.08     10.43 o 
  11   1  24       18.24       36.31     22.29 o 
  12   1  24       36.96       49.53     16.83 o 
  13   1  24        2.47       -2.75     15.08 o 
  14   1  24       12.01      -41.10     43.85 o 
   0   2  24       65.25       74.53      7.02 o 
   1   2  24      121.37      125.19      6.23 o 
   2   2  24      525.00      504.51     16.56 o 
   3   2  24      577.58      588.57     31.41 o 
   4   2  24       28.78       26.43      7.40 o 
   5   2  24      194.84      194.13     19.46 o 
   6   2  24       39.23       37.72      8.44 o 
   7   2  24        4.57       11.38      8.23 o 
   8   2  24      100.89      105.30     22.27 o 
   9   2  24        3.93       16.62     12.05 o 
  10   2  24      182.92      214.38     25.28 o 
  11   2  24        4.78       20.33     20.96 o 
  12   2  24        5.88        4.26     14.85 o 
  13   2  24        2.48       -8.47     44.32 o 
   0   3  24      195.68      184.28     15.72 o 
   1   3  24       24.96       23.94      6.02 o 
   2   3  24      186.05      188.76     17.17 o 
   3   3  24      135.16      142.68      9.90 o 
   4   3  24        9.51        3.94      6.97 o 
   5   3  24       98.20      105.69     12.76 o 
   6   3  24        0.90       -4.05     10.32 o 
   7   3  24       30.36       47.63     13.57 o 
   8   3  24       40.39       33.72     13.32 o 
   9   3  24       31.95       11.18     13.84 o 
  10   3  24      107.77      124.96     33.32 o 
  11   3  24       64.83       45.44     21.49 o 
  12   3  24       23.90       26.84     45.94 o 
   0   4  24      238.87      241.69     30.51 o 
   1   4  24       36.98       46.94     11.92 o 
   2   4  24       59.74       32.28     11.91 o 
   3   4  24        0.30       13.88     10.80 o 
   4   4  24       13.75       24.66      8.51 o 
   5   4  24       36.03       36.24      9.37 o 
   6   4  24      118.88      112.61     20.53 o 
   7   4  24       17.73       19.56     10.62 o 
   8   4  24        1.45        2.40     11.99 o 
   9   4  24        3.54        3.66     14.49 o 
  10   4  24        8.23       17.06     17.34 o 
  11   4  24        5.78      -36.52     38.34 o 
   0   5  24        2.05        3.21     27.58 o 
   1   5  24       48.37       19.45     15.53 o 
   2   5  24       25.07       23.40     15.19 o 
   3   5  24       17.70       39.66     16.90 o 
   4   5  24       65.54       55.22     15.54 o 
   5   5  24       16.15       18.65     10.57 o 
   6   5  24        4.41        8.46     13.37 o 
   7   5  24        0.30       -5.46     14.69 o 
   8   5  24        3.97        7.48     12.27 o 
   9   5  24        2.57      -30.54     35.24 o 
   0   6  24       10.74       28.99     34.57 o 
   1   6  24       11.18      -16.74     16.74 o 
   2   6  24       19.45        5.89     18.26 o 
   3   6  24        5.17        5.51     17.57 o 
   4   6  24       59.62       77.86     24.16 o 
   5   6  24        5.34       20.65     15.90 o 
   2   0  25        4.63       20.32      9.57 o 
   4   0  25     4098.31     4016.65    155.92 o 
   6   0  25      185.17      190.91     23.76 o 
   8   0  25       41.94       27.90     14.43 o 
  10   0  25       62.80       77.20     21.17 o 
  12   0  25       44.08       66.02     24.95 o 
   1   1  25      404.09      424.59     14.24 o 
   2   1  25       23.13       29.73      5.22 o 
   3   1  25      305.54      286.18     16.29 o 
   4   1  25      706.96      679.18     27.25 o 
   5   1  25      304.36      317.84     18.00 o 
   6   1  25      150.37      165.76     25.33 o 
   7   1  25      280.01      282.52     21.86 o 
   8   1  25       23.62       15.02     12.34 o 
   9   1  25       26.70       27.54     10.91 o 
  10   1  25       86.07       80.29     15.42 o 
  11   1  25        1.10       33.14     14.67 o 
  12   1  25        7.78       11.40     15.62 o 
  13   1  25        8.34       62.42     47.89 o 
  14   1  25       32.98       23.14     48.23 o 
   1   2  25      250.71      259.41      9.18 o 
   2   2  25       82.78      103.15      8.29 o 
   3   2  25       78.46       74.63      8.73 o 
   4   2  25       75.93       60.73     12.06 o 
   5   2  25      273.66      285.88     17.53 o 
   6   2  25       13.57       10.12      7.49 o 
   7   2  25      550.09      533.66     27.65 o 
   8   2  25      335.93      300.10     26.71 o 
   9   2  25       14.59        7.74     12.62 o 
  10   2  25       32.26       29.92     13.85 o 
  11   2  25       15.07       24.53     15.42 o 
  12   2  25       29.15       28.46     17.01 o 
  13   2  25        1.28       16.34     47.55 o 
   1   3  25      239.13      235.12     12.50 o 
   2   3  25     1190.07     1265.95     36.40 o 
   3   3  25      504.67      539.77     21.59 o 
   4   3  25       49.24       50.60     12.81 o 
   5   3  25       49.20       15.58     18.84 o 
   6   3  25        0.79       19.02     11.44 o 
   7   3  25      136.02      114.48     37.06 o 
   8   3  25        4.28       10.95     12.53 o 
   9   3  25        3.36       -2.81     12.79 o 
  10   3  25       32.31       22.32     18.25 o 
  11   3  25        5.40        6.78     16.03 o 
  12   3  25       10.48       16.41     46.75 o 
   1   4  25      574.76      631.69     30.18 o 
   2   4  25       89.04       73.16     13.72 o 
   3   4  25      146.55      189.36     16.56 o 
   4   4  25      174.06      170.75     17.91 o 
   5   4  25       23.60       22.91     10.55 o 
   6   4  25       39.45       32.40     16.13 o 
   7   4  25        5.21       -4.59     12.94 o 
   8   4  25        6.76       14.79     14.68 o 
   9   4  25        2.53       24.71     16.04 o 
  10   4  25        3.28      -16.37     16.37 o 
  11   4  25        4.75       13.52     44.12 o 
   1   5  25       26.51       23.84     15.50 o 
   2   5  25        0.58       22.67     15.73 o 
   3   5  25        1.48       -1.25     14.44 o 
   4   5  25        1.46        6.42      8.81 o 
   5   5  25       11.14       16.11     16.24 o 
   6   5  25        2.84       21.55     11.96 o 
   7   5  25       20.45        8.88     12.75 o 
   8   5  25       25.07       66.10     17.24 o 
   9   5  25        4.27       24.08     44.59 o 
   1   6  25       10.89       10.44     22.76 o 
   2   6  25       22.36       29.19     20.51 o 
   3   6  25        2.32        5.07     17.95 o 
   4   6  25        0.70       19.19     19.77 o 
   5   6  25        0.73       41.46     18.71 o 
   0   0  26      101.23      115.70     19.41 o 
   2   0  26      190.14      161.19     15.00 o 
   4   0  26     3889.82     4050.61    158.08 o 
   6   0  26     3886.32     3901.75    191.14 o 
   8   0  26      291.58      252.86     29.86 o 
  10   0  26      297.73      378.40     39.69 o 
  12   0  26       27.58       33.18     20.86 o 
   0   1  26      102.28      107.03     11.65 o 
   1   1  26       91.13      101.60      6.63 o 
   2   1  26       48.90       44.04      5.87 o 
   3   1  26      612.51      606.28     22.84 o 
   4   1  26      117.44      132.83     12.82 o 
   5   1  26      326.45      339.73     18.99 o 
   6   1  26      318.55      347.34     26.77 o 
   7   1  26      268.43      272.40     18.61 o 
   8   1  26       24.37       21.85     10.67 o 
   9   1  26       58.41       50.38     18.25 o 
  10   1  26       16.99       12.32     11.66 o 
  11   1  26       23.59       23.79     14.80 o 
  12   1  26        8.67       32.48     33.75 o 
  13   1  26        3.90      -15.34     38.61 o 
  14   1  26       15.99      -22.26     44.86 o 
   0   2  26       69.22       89.21      9.89 o 
   1   2  26      162.66      165.51      7.95 o 
   2   2  26        2.35        5.96      4.92 o 
   3   2  26       94.86      103.25      9.25 o 
   4   2  26      249.35      265.71     16.44 o 
   5   2  26       32.15       39.19      8.30 o 
   6   2  26      135.47      128.80     18.84 o 
   7   2  26      131.93      117.08     16.71 o 
   8   2  26        8.88       12.19     11.86 o 
   9   2  26       33.09       13.05     11.88 o 
  10   2  26       32.89       42.06     22.33 o 
  11   2  26       13.31       21.53     16.34 o 
  12   2  26       39.69       23.42     17.04 o 
  13   2  26        8.24       21.12     46.01 o 
   0   3  26     1160.69     1176.45     47.21 o 
   1   3  26      941.67      983.52     28.09 o 
   2   3  26      747.92      806.48     24.46 o 
   3   3  26      289.21      315.98     16.12 o 
   4   3  26      115.33      100.80     11.64 o 
   5   3  26       74.93      126.72     18.79 o 
   6   3  26       33.70       24.10     12.01 o 
   7   3  26       21.54       27.96     18.96 o 
   8   3  26       27.25       20.43     12.96 o 
   9   3  26        2.92      -10.03     12.72 o 
  10   3  26       34.48       40.48     16.14 o 
  11   3  26       14.14       17.74     17.86 o 
  12   3  26      102.66       82.80     55.70 o 
   0   4  26       29.45       14.81     16.33 o 
   1   4  26      493.39      514.90     27.16 o 
   2   4  26      576.72      630.46     35.41 o 
   3   4  26      136.07      149.21     13.71 o 
   4   4  26       49.10       35.76      9.31 o 
   5   4  26       10.77        7.81      8.58 o 
   6   4  26       55.97       65.53     18.17 o 
   7   4  26       13.75       24.34     14.31 o 
   8   4  26       56.28       41.57     17.67 o 
   9   4  26        5.61        0.33     14.93 o 
  10   4  26        4.74       16.92     22.15 o 
  11   4  26       18.14        4.84     45.60 o 
   0   5  26        6.37      -26.37     26.37 o 
   1   5  26       46.75       30.52     18.63 o 
   2   5  26       65.84       61.80     27.30 o 
   3   5  26        4.58       -3.35     14.84 o 
   4   5  26        8.76       13.36     14.21 o 
   5   5  26       16.44       -2.25     13.20 o 
   6   5  26        5.29        8.00     11.74 o 
   7   5  26       14.02        7.16     12.68 o 
   8   5  26       34.01       19.40     22.99 o 
   9   5  26        0.69      -23.20     39.08 o 
   0   6  26        0.45       32.62     33.56 o 
   1   6  26        1.19        9.41     22.72 o 
   2   6  26        6.05       12.67     19.05 o 
   3   6  26        3.13       -1.98     18.71 o 
   4   6  26        8.86       27.22     25.42 o 
   5   6  26        3.81       22.12     19.42 o 
   2   0  27       91.02      119.01     13.33 o 
   4   0  27     1277.40     1386.40     61.38 o 
   6   0  27      741.76      853.77    102.21 o 
   8   0  27      773.14      754.05     53.85 o 
  10   0  27       37.01       18.99     18.81 o 
  12   0  27      181.59      194.66     97.21 o 
   1   1  27      132.39      153.07      9.36 o 
   2   1  27       77.95       99.43      9.33 o 
   3   1  27      215.40      206.47     12.75 o 
   4   1  27       19.40       29.38      7.61 o 
   5   1  27      981.33      985.22     36.65 o 
   6   1  27      741.31      738.56     31.19 o 
   7   1  27      199.69      243.96     17.99 o 
   8   1  27        2.58       -0.08      8.36 o 
   9   1  27      113.01       89.57     16.95 o 
  10   1  27        4.61        1.36     11.12 o 
  11   1  27        5.08       31.68     15.17 o 
  12   1  27       10.23       22.69     14.78 o 
  13   1  27       40.18       29.12     45.94 o 
   1   2  27      232.39      273.39     13.43 o 
   2   2  27      263.57      287.42     17.18 o 
   3   2  27       63.41       65.45      9.41 o 
   4   2  27       25.86       23.07      7.25 o 
   5   2  27      107.50      102.64     11.72 o 
   6   2  27        1.73        1.87      7.55 o 
   7   2  27      176.04      156.09     14.86 o 
   8   2  27      120.53      153.58     20.09 o 
   9   2  27       89.25       88.12     18.04 o 
  10   2  27       10.02       30.21     19.12 o 
  11   2  27        4.44       -1.52     15.97 o 
  12   2  27        6.08       -3.69     15.86 o 
  13   2  27        0.12       37.46     44.26 o 
   1   3  27      642.18      637.75     20.94 o 
   2   3  27     1403.86     1402.12     37.38 o 
   3   3  27       31.86       26.24      6.44 o 
   4   3  27       12.62       10.14      7.42 o 
   5   3  27       23.95       20.18     11.22 o 
   6   3  27        8.96        1.01     10.55 o 
   7   3  27       19.72       20.99     13.28 o 
   8   3  27       13.90       16.12     12.38 o 
   9   3  27        9.46        7.23     13.62 o 
  10   3  27       47.50       74.40     19.36 o 
  11   3  27       14.63       -3.23     16.85 o 
  12   3  27       78.82       39.01     50.18 o 
   1   4  27       70.31       87.48     20.31 o 
   2   4  27       24.66       17.84     10.14 o 
   3   4  27       46.82       58.97     10.05 o 
   4   4  27       11.77       14.71      8.51 o 
   5   4  27        7.40        4.19      8.85 o 
   6   4  27       36.43       31.87     10.82 o 
   7   4  27       18.07       44.59     29.54 o 
   8   4  27       21.13        5.35     13.77 o 
   9   4  27       39.63       46.94     18.96 o 
  10   4  27        0.18       16.07     41.43 o 
  11   4  27       13.03        4.78     43.11 o 
   1   5  27       93.13      105.58     27.12 o 
   2   5  27        1.00        9.33     15.63 o 
   3   5  27        0.17       20.25     16.05 o 
   4   5  27        0.97        7.70     11.50 o 
   5   5  27        2.93       11.07     11.67 o 
   6   5  27        1.44       10.85     12.84 o 
   7   5  27       11.83       14.37     13.23 o 
   8   5  27       16.29       16.61     36.32 o 
   9   5  27        3.71       13.72     44.86 o 
   1   6  27        0.01        2.52     23.86 o 
   2   6  27        5.95       -2.60     23.85 o 
   3   6  27        2.78       28.32     20.12 o 
   4   6  27        6.15       29.91     16.97 o 
   0   0  28     2300.84     2145.61    106.60 o 
   2   0  28      598.11      585.40     34.90 o 
   4   0  28        8.87       31.56     11.85 o 
   6   0  28     3551.11     3412.55    168.07 o 
   8   0  28      631.57      653.09     49.55 o 
  10   0  28        7.05        9.32     16.52 o 
  12   0  28      291.24      347.69     41.86 o 
   0   1  28      382.78      396.47     20.18 o 
   1   1  28      110.80      104.92      8.03 o 
   2   1  28       59.64       60.96      8.22 o 
   3   1  28      114.13      121.09     10.31 o 
   4   1  28      409.24      403.97     19.17 o 
   5   1  28      199.15      234.57     16.21 o 
   6   1  28     1074.50     1059.74     40.05 o 
   7   1  28      148.63      137.71     18.85 o 
   8   1  28      200.46      201.37     20.84 o 
   9   1  28       46.30       33.05     19.06 o 
  10   1  28        0.77       -1.21     10.92 o 
  11   1  28        5.69       12.04     14.15 o 
  12   1  28       31.48       43.29     16.68 o 
  13   1  28       13.18      -26.37     45.87 o 
   0   2  28        6.05        6.12      8.18 o 
   1   2  28      118.64      127.94      9.53 o 
   2   2  28      373.25      406.40     17.58 o 
   3   2  28       21.83       28.25      8.11 o 
   4   2  28      137.14      133.98     25.19 o 
   5   2  28      333.60      347.86     20.06 o 
   6   2  28      137.44      130.65     13.69 o 
   7   2  28      389.81      340.30     29.53 o 
   8   2  28       12.89       25.35     16.77 o 
   9   2  28        7.06       22.97     12.20 o 
  10   2  28        3.44       -0.88     15.19 o 
  11   2  28       61.19       75.61     19.94 o 
  12   2  28       94.65       37.53     41.57 o 
  13   2  28       12.06       41.50     51.18 o 
   0   3  28      922.67      948.63     47.66 o 
   1   3  28      307.20      333.31     14.46 o 
   2   3  28      206.08      243.12     12.48 o 
   3   3  28       99.52      107.55     19.08 o 
   4   3  28      277.79      277.66     24.26 o 
   5   3  28      187.40      199.10     21.15 o 
   6   3  28      104.42      111.20     25.78 o 
   7   3  28        7.45        2.10     14.84 o 
   8   3  28       55.64        9.27     20.57 o 
   9   3  28       19.31        9.51     16.43 o 
  10   3  28       33.60       26.40     16.53 o 
  11   3  28       82.25       53.92     20.13 o 
  12   3  28      139.29      126.53     53.61 o 
   0   4  28       26.40       19.24     32.45 o 
   1   4  28      178.41      170.24     16.43 o 
   2   4  28       41.06       43.13      9.10 o 
   3   4  28       43.37       29.56      8.85 o 
   4   4  28       76.65       57.14     13.31 o 
   5   4  28       16.06        9.89     13.12 o 
   6   4  28       27.00       39.53     15.30 o 
   7   4  28        2.21       -7.97     16.43 o 
   8   4  28        8.35       18.40     14.60 o 
   9   4  28       28.61       20.86     31.22 o 
  10   4  28        4.15       82.06     50.04 o 
  11   4  28       24.38      -16.48     42.51 o 
   0   5  28        1.32        7.40     29.33 o 
   1   5  28       11.45       20.23     20.44 o 
   2   5  28        0.48       -2.35     15.36 o 
   3   5  28       11.93        4.11     12.81 o 
   4   5  28        7.76        9.75     11.64 o 
   5   5  28        4.52       -0.94     11.53 o 
   6   5  28        1.92       -3.62     11.54 o 
   7   5  28        3.81      -10.33     12.33 o 
   8   5  28       11.87      -15.81     38.74 o 
   9   5  28        0.32      -38.88     38.88 o 
   0   6  28        2.76       24.35     38.61 o 
   1   6  28        0.80       10.86     24.98 o 
   2   6  28        0.53        8.20     24.45 o 
   3   6  28        0.15       -5.38     19.21 o 
   4   6  28        7.99       33.22     20.53 o 
   2   0  29      387.92      437.61     26.71 o 
   4   0  29       24.65       19.47      9.92 o 
   6   0  29      250.80      290.86     24.84 o 
   8   0  29       58.32       79.59     19.57 o 
  10   0  29       55.18       76.85     28.02 o 
  12   0  29      104.01      139.48     32.35 o 
   1   1  29      130.81      135.64     15.81 o 
   2   1  29      225.58      225.24     18.02 o 
   3   1  29      214.19      201.89     12.95 o 
   4   1  29       73.76       75.47      9.27 o 
   5   1  29       24.83       19.57      8.19 o 
   6   1  29      316.35      322.83     20.24 o 
   7   1  29      572.76      592.07     28.81 o 
   8   1  29       67.05       44.97     11.19 o 
   9   1  29       12.82        4.02      9.86 o 
  10   1  29        9.39       -9.51     11.12 o 
  11   1  29       11.03       53.67     16.22 o 
  12   1  29       53.85      115.05     21.16 o 
  13   1  29        8.10        8.74     45.33 o 
   1   2  29       14.12        3.38      5.47 o 
   2   2  29      113.58      133.72     12.22 o 
   3   2  29       23.20       29.75      9.29 o 
   4   2  29       30.56       22.68      7.75 o 
   5   2  29       19.91       21.36      8.62 o 
   6   2  29      104.85       96.14     12.34 o 
   7   2  29      103.66      109.29     13.19 o 
   8   2  29       13.84        8.48     17.74 o 
   9   2  29       14.13       48.95     15.50 o 
  10   2  29       36.19       18.60     15.12 o 
  11   2  29       26.99       62.59     18.95 o 
  12   2  29       22.56       69.28     47.22 o 
  13   2  29       72.82      195.67     65.72 o 
   1   3  29      392.99      387.72     15.83 o 
   2   3  29        1.83        6.45      5.35 o 
   3   3  29      140.20      166.71     11.69 o 
   4   3  29       34.76       33.10     12.56 o 
   5   3  29      378.15      392.06     33.60 o 
   6   3  29       76.03       51.25     14.01 o 
   7   3  29       19.63       19.08     11.98 o 
   8   3  29       25.69        7.12     13.76 o 
   9   3  29        6.63      -13.90     13.90 o 
  10   3  29       32.12       51.17     18.40 o 
  11   3  29       12.08       21.86     44.46 o 
  12   3  29        1.73      -41.70     41.70 o 
   1   4  29       33.61       39.21     14.08 o 
   2   4  29        2.69       13.20      8.82 o 
   3   4  29        0.56       13.03      9.11 o 
   4   4  29       92.30      107.79     16.52 o 
   5   4  29        2.70       -2.66      8.56 o 
   6   4  29        1.71       -6.09     12.53 o 
   7   4  29       14.77        0.28     14.22 o 
   8   4  29        0.49       13.31     15.79 o 
   9   4  29       42.75       41.72     22.29 o 
  10   4  29       21.00       12.51     41.97 o 
   1   5  29       22.68       63.00     23.59 o 
   2   5  29       20.54       25.32     21.64 o 
   3   5  29       10.35       35.23     19.23 o 
   4   5  29       10.70       43.75     13.45 o 
   5   5  29        7.10       29.34     15.01 o 
   6   5  29        0.35      -10.96     10.96 o 
   7   5  29        0.74        9.36     40.66 o 
   8   5  29       22.47        4.78     40.96 o 
   1   6  29        3.40        6.54     22.88 o 
   2   6  29       66.49       77.52     29.20 o 
   4   6  29       33.73       84.68     23.90 o 
   0   0  30      768.87      661.13     40.55 o 
   2   0  30      919.45      928.54     43.86 o 
   4   0  30       10.62       -7.01      8.73 o 
   6   0  30      348.32      436.34     67.89 o 
   8   0  30       12.34       -3.00     14.22 o 
  10   0  30        0.31      -14.94     14.94 o 
  12   0  30        9.19       35.96     21.93 o 
   0   1  30        8.25       21.26      8.86 o 
   1   1  30       40.41       47.35      7.34 o 
   2   1  30       26.86       26.92      7.15 o 
   3   1  30       78.71       80.62      8.95 o 
   4   1  30        4.63       14.38      7.45 o 
   5   1  30      186.33      203.25     17.63 o 
   6   1  30        3.81        4.07      8.64 o 
   7   1  30       26.03       44.62     14.30 o 
   8   1  30       87.28       97.05     13.57 o 
   9   1  30        3.06        8.87      9.94 o 
  10   1  30       46.06       71.90     14.14 o 
  11   1  30       14.77       24.47     19.39 o 
  12   1  30       70.34       94.88     35.03 o 
  13   1  30       21.05       38.27     46.21 o 
   0   2  30     1788.94     1830.38     78.14 o 
   1   2  30       69.77       65.95      9.20 o 
   2   2  30       26.17       34.90      7.59 o 
   3   2  30       69.90       60.59      8.52 o 
   4   2  30      173.10      153.52     13.67 o 
   5   2  30      105.11       81.64     11.88 o 
   6   2  30       30.59       27.31      9.39 o 
   7   2  30       30.32       20.14      9.43 o 
   8   2  30        8.08       21.38     13.17 o 
   9   2  30        1.95       17.23     14.27 o 
  10   2  30       14.66       30.21     15.97 o 
  11   2  30        8.88        9.56     15.39 o 
  12   2  30        1.78       65.78     50.65 o 
   0   3  30        0.15       -9.94     11.17 o 
   1   3  30      234.12      219.43     11.97 o 
   2   3  30       67.39       62.95      7.95 o 
   3   3  30       38.32       37.52      8.47 o 
   4   3  30        4.85       -0.39      9.95 o 
   5   3  30       34.75       18.74     11.61 o 
   6   3  30       19.25       27.24     13.02 o 
   7   3  30        3.52        3.96     11.85 o 
   8   3  30        0.84       10.20     13.39 o 
   9   3  30        0.11      -17.50     17.74 o 
  10   3  30       25.26       24.09     18.24 o 
  11   3  30       14.30       29.73     44.93 o 
  12   3  30        6.73       26.50     51.99 o 
   0   4  30       46.46       66.43     21.43 o 
   1   4  30      114.11      126.77     17.30 o 
   2   4  30        2.05        0.78      7.68 o 
   3   4  30       48.43       27.81      9.33 o 
   4   4  30      114.81      147.08     15.53 o 
   5   4  30       13.90       26.05     10.99 o 
   6   4  30        9.53        0.48     13.63 o 
   7   4  30        5.61       -0.74     14.20 o 
   8   4  30        8.75        2.84     15.59 o 
   9   4  30        5.82       12.02     23.56 o 
  10   4  30        9.07      -37.93     37.93 o 
   0   5  30        1.69       13.52     31.28 o 
   1   5  30       53.58       87.79     27.68 o 
   2   5  30       12.84      -15.69     20.95 o 
   3   5  30        3.20       13.27     21.41 o 
   4   5  30       45.78       42.07     17.95 o 
   5   5  30        1.49      -11.44     11.77 o 
   6   5  30        5.00        3.42     11.91 o 
   7   5  30        5.61       18.23     22.76 o 
   8   5  30       11.47       18.56     40.36 o 
   0   6  30        4.54      -30.20     30.20 o 
   1   6  30        1.88       15.47     24.80 o 
   2   6  30        0.39      -30.00     30.00 o 
   4   6  30       19.43       67.88     23.63 o 
   2   0  31      201.35      208.88     20.29 o 
   4   0  31       21.08       -2.61     12.84 o 
   6   0  31      576.91      644.98     38.99 o 
   8   0  31      419.68      379.95     37.95 o 
  10   0  31        9.26      -13.93     15.42 o 
  12   0  31       42.26       92.33     39.92 o 
   1   1  31      173.25      180.04     11.88 o 
   2   1  31      349.16      414.76     19.38 o 
   3   1  31       18.32       23.14      7.28 o 
   4   1  31       92.81       78.37      9.71 o 
   5   1  31      274.91      298.93     17.76 o 
   6   1  31      861.51      865.16     35.63 o 
   7   1  31      307.86      264.50     19.50 o 
   8   1  31       13.67       16.07      9.99 o 
   9   1  31       17.49       19.57     10.19 o 
  10   1  31       42.73       45.17     12.54 o 
  11   1  31       24.75       29.40     17.66 o 
  12   1  31        5.21       16.04     27.74 o 
  13   1  31       14.80       44.32     45.20 o 
   1   2  31      222.40      226.16     16.24 o 
   2   2  31      230.06      225.77     14.31 o 
   3   2  31       56.07       40.90      8.12 o 
   4   2  31       17.64       10.77      8.28 o 
   5   2  31      265.48      248.18     17.63 o 
   6   2  31       72.14       83.50     15.73 o 
   7   2  31       26.72       16.69      9.95 o 
   8   2  31       13.30       13.63     20.46 o 
   9   2  31       47.48       32.51     15.30 o 
  10   2  31        0.20        6.51     14.54 o 
  11   2  31        2.44        4.01     13.21 o 
  12   2  31       14.38       62.42     49.03 o 
   1   3  31       86.87       91.48     11.14 o 
   2   3  31       16.28       15.18      6.22 o 
   3   3  31      124.18      112.85     11.58 o 
   4   3  31       38.15       33.89     12.30 o 
   5   3  31       37.05       44.62     13.33 o 
   6   3  31       49.62       45.76     14.67 o 
   7   3  31        2.17        1.86     12.06 o 
   8   3  31        0.03        5.05     14.16 o 
   9   3  31        2.37        2.10     14.71 o 
  10   3  31       11.67        6.21     16.52 o 
  11   3  31       28.22       19.10     44.39 o 
   1   4  31      171.38      212.54     21.09 o 
   2   4  31      180.61      172.30     22.97 o 
   3   4  31       36.86       22.79      9.29 o 
   4   4  31       11.01       15.76      9.41 o 
   5   4  31       76.73       77.22     17.26 o 
   6   4  31        1.79        7.14     12.92 o 
   7   4  31        0.61        4.38     14.39 o 
   8   4  31        0.82       -4.34     15.64 o 
   9   4  31       86.74       38.01     23.59 o 
  10   4  31       15.59      100.96     52.80 o 
   1   5  31        6.74       28.22     22.95 o 
   2   5  31       63.23       77.22     40.29 o 
   3   5  31       21.88       41.51     16.71 o 
   4   5  31        6.58        4.68     12.43 o 
   5   5  31        7.88       23.46     13.74 o 
   6   5  31        0.28       -4.54     12.22 o 
   7   5  31       14.48       23.43     22.61 o 
   8   5  31       17.74        6.73     45.27 o 
   1   6  31        2.11       31.82     26.94 o 
   0   0  32      462.33      528.76     55.73 o 
   2   0  32      150.00      191.79     17.99 o 
   4   0  32      438.48      439.97     29.75 o 
   6   0  32     1321.45     1184.75     56.74 o 
   8   0  32      231.60      271.56     54.56 o 
  10   0  32      102.59       74.83     22.25 o 
  12   0  32        9.77       66.52     45.47 o 
   0   1  32       87.70       83.13     20.01 o 
   1   1  32      209.05      185.56     14.26 o 
   2   1  32        1.74       11.01      6.44 o 
   3   1  32        5.49        7.51      6.82 o 
   4   1  32      118.91      128.53     17.05 o 
   5   1  32       40.41       26.41      8.34 o 
   6   1  32      550.53      562.96     32.73 o 
   7   1  32      308.29      297.60     20.65 o 
   8   1  32        1.35       -8.11      8.11 o 
   9   1  32       57.47       60.69     12.98 o 
  10   1  32        9.53       23.09     11.53 o 
  11   1  32       13.69       20.13     14.72 o 
  12   1  32       25.24       20.78     42.44 o 
  13   1  32       15.92       57.51     50.71 o 
   0   2  32     1556.82     1628.65     71.58 o 
   1   2  32      165.86      171.47     14.66 o 
   2   2  32       11.57        3.99      6.52 o 
   3   2  32        4.31       -3.59      6.39 o 
   4   2  32       77.25       76.97      9.65 o 
   5   2  32      131.50      142.73     14.33 o 
   6   2  32      231.04      264.67     21.91 o 
   7   2  32       52.85       50.70     11.29 o 
   8   2  32       39.06       30.55     14.41 o 
   9   2  32        9.11       -4.04     13.57 o 
  10   2  32        5.65       26.54     15.44 o 
  11   2  32       17.43       38.10     17.18 o 
  12   2  32       17.51       37.19     45.06 o 
   0   3  32      385.72      400.67     82.29 o 
   1   3  32       12.92        4.74     11.08 o 
   2   3  32       41.20       39.59      8.57 o 
   3   3  32       70.24       91.52     11.02 o 
   4   3  32       16.84       11.74     11.06 o 
   5   3  32       46.90       31.74     13.00 o 
   6   3  32       18.95       26.19     13.13 o 
   7   3  32       16.76       11.67     21.01 o 
   8   3  32        6.30       -2.90     13.54 o 
   9   3  32        5.94        1.96     14.02 o 
  10   3  32       21.01        7.04     17.88 o 
  11   3  32        4.39      -32.22     38.07 o 
   0   4  32       11.71       15.65     17.49 o 
   1   4  32       71.81       50.65     14.64 o 
   2   4  32       19.39       27.12     14.78 o 
   3   4  32       29.65       46.15     10.19 o 
   4   4  32        1.31       -1.66     14.64 o 
   5   4  32       13.04       14.74     13.67 o 
   6   4  32       44.30       58.01     17.32 o 
   7   4  32       11.54        5.15     14.68 o 
   8   4  32       35.99        8.61     25.27 o 
   9   4  32       18.70       21.62     23.83 o 
  10   4  32       22.69       91.07     54.48 o 
   0   5  32      112.92      142.81     45.41 o 
   1   5  32        7.84        8.67     22.45 o 
   2   5  32        0.36       27.78     32.49 o 
   3   5  32       57.66       80.78     38.61 o 
   4   5  32        5.49       24.68     12.58 o 
   5   5  32       26.52        7.65     14.78 o 
   6   5  32        1.04        3.93     18.59 o 
   7   5  32        0.09       -8.44     29.93 o 
   8   5  32        3.48        7.06     43.45 o 
   0   6  32        0.39       -8.95     34.37 o 
   1   6  32        6.91       31.14     39.88 o 
   2   0  33       35.91       37.89     11.00 o 
   4   0  33       74.10       71.29     13.91 o 
   6   0  33      470.52      465.91     32.76 o 
   8   0  33      471.23      409.00     37.88 o 
  10   0  33       43.87       72.57     23.34 o 
  12   0  33        2.31       56.83     43.92 o 
   1   1  33       81.85       93.26     10.85 o 
   2   1  33       82.40      101.52     13.65 o 
   3   1  33        8.80       14.63      7.07 o 
   4   1  33      328.41      398.56     33.45 o 
   5   1  33      148.29      154.45     13.12 o 
   6   1  33       44.71       56.55     10.01 o 
   7   1  33      315.41      319.40     23.32 o 
   8   1  33       19.05        5.61     10.02 o 
   9   1  33        0.37       19.29     11.01 o 
  10   1  33       15.88        7.07     11.89 o 
  11   1  33       16.40       29.48     16.78 o 
  12   1  33       72.80      151.21     57.04 o 
   1   2  33      333.44      313.74     36.00 o 
   2   2  33        1.42       -5.43      6.34 o 
   3   2  33       19.08       16.65      8.52 o 
   4   2  33      374.67      379.85     33.86 o 
   5   2  33      473.26      412.57     21.56 o 
   6   2  33      141.65      134.03     14.49 o 
   7   2  33      270.01      248.75     25.96 o 
   8   2  33        4.86       19.21     14.35 o 
   9   2  33        8.92        4.36     14.09 o 
  10   2  33        7.42       21.97     16.03 o 
  11   2  33        1.14        4.77     16.61 o 
  12   2  33       16.91      118.31     51.12 o 
   1   3  33      116.21      121.05     26.17 o 
   2   3  33       71.24       66.53     13.34 o 
   3   3  33      141.98      143.27     14.09 o 
   4   3  33       37.88       29.12     11.85 o 
   5   3  33       35.51       28.93     13.33 o 
   6   3  33        1.25       -4.33     11.37 o 
   7   3  33       15.06       -6.76     11.60 o 
   8   3  33       57.75       51.52     19.93 o 
   9   3  33       43.03       36.55     17.14 o 
  10   3  33       31.75      -15.25     21.27 o 
  11   3  33        5.45      -11.97     39.82 o 
   1   4  33       68.77       73.53     18.19 o 
   2   4  33       30.36       29.59     15.83 o 
   3   4  33      115.22      135.06     22.14 o 
   4   4  33       11.89       -5.46     11.57 o 
   5   4  33        1.50       -6.34     12.70 o 
   6   4  33       11.71       14.68     17.77 o 
   7   4  33       25.97       26.65     17.10 o 
   8   4  33       28.48       27.36     18.04 o 
   9   4  33        5.83       28.59     43.85 o 
   1   5  33       12.72       65.24     37.46 o 
   2   5  33       40.81       38.81     38.34 o 
   3   5  33        6.59       24.75     35.11 o 
   4   5  33       14.35       23.60     18.99 o 
   5   5  33        6.92        0.04     12.95 o 
   6   5  33        0.85       16.41     21.79 o 
   7   5  33       25.74       43.32     42.98 o 
   0   0  34        2.35       -0.87     15.00 o 
   2   0  34      111.56      113.31     14.75 o 
   4   0  34      261.99      322.47     27.14 o 
   6   0  34      170.37      173.27     20.60 o 
   8   0  34       60.08       67.81     16.70 o 
  10   0  34       51.50       73.75     23.33 o 
  12   0  34       18.26       33.23     42.91 o 
   0   1  34     2164.94     2257.89    114.94 o 
   1   1  34      239.33      236.91     27.29 o 
   2   1  34       25.74       32.75      8.01 o 
   3   1  34        7.76       11.10      7.21 o 
   4   1  34       46.95       25.23      9.86 o 
   5   1  34      402.05      399.11     20.93 o 
   6   1  34      503.60      441.24     22.87 o 
   7   1  34       64.24       78.04     16.60 o 
   8   1  34       67.48       70.79     15.36 o 
   9   1  34        6.49        4.81     11.22 o 
  10   1  34       75.89       61.60     18.18 o 
  11   1  34        4.03       33.96     17.85 o 
  12   1  34       80.68       67.33     49.64 o 
   0   2  34       71.91       35.39     16.32 o 
   1   2  34      628.53      682.17     31.11 o 
   2   2  34      358.11      391.81     32.27 o 
   3   2  34       15.75        1.10      7.13 o 
   4   2  34      149.93      120.92     13.49 o 
   5   2  34      269.20      292.09     18.06 o 
   6   2  34      267.78      287.67     23.64 o 
   7   2  34       13.70       14.15     10.39 o 
   8   2  34        6.14        7.32     13.25 o 
   9   2  34       25.47       12.59     14.89 o 
  10   2  34       24.18       11.23     16.55 o 
  11   2  34       33.16       33.43     39.82 o 
  12   2  34        9.87       54.61     47.01 o 
   0   3  34       17.34       19.91     15.73 o 
   1   3  34      166.18      174.58     16.25 o 
   2   3  34      383.34      423.40     24.37 o 
   3   3  34      254.55      221.54     15.77 o 
   4   3  34       20.14       16.90     12.83 o 
   5   3  34        0.85        6.50     15.15 o 
   6   3  34       29.39        3.00     13.09 o 
   7   3  34        2.31       -9.39     16.21 o 
   8   3  34        7.60        3.72     14.06 o 
   9   3  34       24.52       32.88     17.96 o 
  10   3  34        1.97        1.02     39.01 o 
  11   3  34        0.98       50.98     44.32 o 
   0   4  34       25.52       16.31     48.87 o 
   1   4  34       54.70       60.58     17.59 o 
   2   4  34       93.28       96.27     19.75 o 
   3   4  34       39.11       36.29     21.63 o 
   4   4  34       11.98       12.38     11.62 o 
   5   4  34        2.65      -12.91     12.91 o 
   6   4  34       18.28       26.54     15.48 o 
   7   4  34        8.07       -5.94     19.67 o 
   8   4  34       21.35       -3.49     16.15 o 
   9   4  34        4.91      -34.71     34.71 o 
   0   5  34        6.25      -28.85     28.85 o 
   1   5  34        0.80       15.67     32.28 o 
   2   5  34       22.99       33.90     37.94 o 
   3   5  34       33.77       72.98     38.81 o 
   4   5  34       20.54       28.14     25.99 o 
   5   5  34       18.01        3.26     13.24 o 
   6   5  34        1.26        5.65     22.32 o 
   7   5  34        8.36       19.98     45.20 o 
   2   0  35       58.74       91.13     17.07 o 
   4   0  35      412.18      396.83     29.17 o 
   6   0  35      630.93      660.25     42.09 o 
   8   0  35        7.09       27.79     14.14 o 
  10   0  35       13.51        8.76     15.32 o 
  12   0  35       21.98       15.47     42.64 o 
   1   1  35       74.95       83.25     12.50 o 
   2   1  35       17.59       -3.48      7.11 o 
   3   1  35       10.12        7.13      7.26 o 
   4   1  35       14.88       12.65      7.70 o 
   5   1  35       50.69       70.72     10.49 o 
   6   1  35        4.69       11.98      8.14 o 
   7   1  35       35.10       31.37      9.64 o 
   8   1  35       24.59       36.58     11.63 o 
   9   1  35        9.39        6.06     11.31 o 
  10   1  35       13.17       -0.86     14.83 o 
  11   1  35        8.77       36.23     17.04 o 
  12   1  35       20.00       11.64     46.95 o 
   1   2  35      518.99      475.18     25.05 o 
   2   2  35       78.15       50.50     10.29 o 
   3   2  35       32.46       25.23      8.29 o 
   4   2  35       48.53       30.79      8.68 o 
   5   2  35       13.66        6.32     10.75 o 
   6   2  35       10.48       39.86     12.12 o 
   7   2  35        5.93       -0.66     10.02 o 
   8   2  35        2.29       11.18     13.91 o 
   9   2  35       12.76       -6.80     20.77 o 
  10   2  35       21.69       24.68     17.62 o 
  11   2  35       13.45      -10.02     39.95 o 
   1   3  35       20.79       12.85     10.12 o 
   2   3  35      101.61      144.75     15.33 o 
   3   3  35       41.44       53.12     14.86 o 
   4   3  35        8.30        8.37     10.43 o 
   5   3  35        6.49        6.09     11.03 o 
   6   3  35       50.78       22.92     20.45 o 
   7   3  35        4.24        0.47     12.49 o 
   8   3  35        0.32       -9.16     13.81 o 
   9   3  35       13.13       -2.84     15.99 o 
  10   3  35       29.86       -3.90     43.79 o 
   1   4  35        2.02        5.21     14.50 o 
   2   4  35       12.18       41.35     16.58 o 
   3   4  35       25.60        4.18     15.01 o 
   4   4  35        0.86        2.87     16.14 o 
   5   4  35        4.16        1.84     14.37 o 
   6   4  35        7.75       -6.71     14.68 o 
   7   4  35        3.16        9.80     15.81 o 
   8   4  35        8.40        7.57     17.48 o 
   9   4  35       30.42      -38.41     38.41 o 
   1   5  35        3.72       -8.14     34.97 o 
   2   5  35      160.07      290.34     61.01 o 
   3   5  35       22.54       46.07     37.13 o 
   4   5  35        3.82       25.87     27.08 o 
   5   5  35        8.28       11.88     20.67 o 
   6   5  35        0.41        7.80     45.80 o 
   7   5  35       22.35       -3.50     43.92 o 
   0   0  36      828.40      835.56     78.04 o 
   2   0  36       11.15        4.53     12.26 o 
   4   0  36        1.02       10.21     10.13 o 
   6   0  36       68.31       60.89     14.30 o 
   8   0  36        7.52        4.98     13.12 o 
  10   0  36       28.40       20.69     15.73 o 
  12   0  36        2.11        9.95     47.28 o 
   0   1  36       75.60       97.88     27.71 o 
   1   1  36       40.26       39.84     12.53 o 
   2   1  36       75.32       63.50     10.96 o 
   3   1  36       25.70       30.90      9.10 o 
   4   1  36       93.70       81.55     10.74 o 
   5   1  36       37.19       26.49      8.83 o 
   6   1  36       24.88       37.04     11.94 o 
   7   1  36       13.06       12.95      9.41 o 
   8   1  36      197.34      170.25     16.08 o 
   9   1  36        2.12        4.57     11.07 o 
  10   1  36        1.17        0.52     12.30 o 
  11   1  36        3.65       28.60     16.81 o 
  12   1  36        0.31       -7.80     45.00 o 
   0   2  36       23.49       14.03     12.93 o 
   1   2  36      128.08      118.85     14.59 o 
   2   2  36       84.09       97.93     12.81 o 
   3   2  36      103.58      102.78     14.16 o 
   4   2  36        2.22        8.39      7.66 o 
   5   2  36       20.32       10.79      8.54 o 
   6   2  36       61.09       45.85     12.05 o 
   7   2  36        2.42       11.93     10.56 o 
   8   2  36        5.56       14.96     14.15 o 
   9   2  36        3.64       -5.59     14.27 o 
  10   2  36        1.16       25.64     17.83 o 
  11   2  36       32.06       75.80     47.89 o 
   0   3  36      119.82      158.64     50.96 o 
   1   3  36       27.44       41.07     12.62 o 
   2   3  36        4.43       16.32     10.07 o 
   3   3  36       52.73       38.04     11.24 o 
   4   3  36        5.96        5.52     13.77 o 
   5   3  36       10.32        4.64     10.96 o 
   6   3  36        0.75      -12.23     12.23 o 
   7   3  36        1.58       -7.93     14.66 o 
   8   3  36        2.46        3.78     14.96 o 
   9   3  36       15.59        6.37     16.10 o 
  10   3  36        6.20       41.23     49.57 o 
   1   4  36       34.87       64.35     27.16 o 
   2   4  36       17.16       16.64     15.90 o 
   3   4  36       77.84       53.30     18.21 o 
   4   4  36       56.84       22.62     17.18 o 
   5   4  36        1.98      -10.02     12.27 o 
   6   4  36        0.13       -7.83     15.36 o 
   7   4  36       31.51       29.16     17.71 o 
   8   4  36        1.27       11.38     23.77 o 
   9   4  36        7.68       42.10     49.10 o 
   1   5  36        0.24       15.87     35.24 o 
   2   5  36        1.97        8.81     37.87 o 
   3   5  36        5.15       39.41     32.96 o 
   4   5  36       70.97       88.66     31.06 o 
   5   5  36        6.33       -2.30     21.06 o 
   6   5  36        0.02      -38.20     38.20 o 
   2   0  37      154.24      136.93     22.10 o 
   4   0  37      474.11      508.08     33.98 o 
   6   0  37      149.71      139.59     19.69 o 
   8   0  37        9.14        9.64     13.41 o 
  10   0  37        1.18       -4.21     21.28 o 
  12   0  37        2.26       10.33     29.81 o 
   1   1  37      108.48       86.73     14.09 o 
   2   1  37        2.19       10.57     16.58 o 
   3   1  37       64.27       48.68     10.49 o 
   4   1  37       26.19       35.34      8.92 o 
   5   1  37       82.41       63.19     10.76 o 
   6   1  37       77.41       71.70     11.59 o 
   7   1  37        5.30       13.93     10.58 o 
   8   1  37      236.68      213.02     18.45 o 
   9   1  37        3.12        0.50     11.35 o 
  10   1  37        8.24       15.47     12.98 o 
  11   1  37        2.06       26.16     43.18 o 
  12   1  37        2.94      -40.42     41.77 o 
   1   2  37        7.25       17.35     10.43 o 
   2   2  37        4.29        3.62      8.71 o 
   3   2  37       22.11       11.46      9.48 o 
   4   2  37        0.40        1.21      8.21 o 
   5   2  37       15.28       -2.75      8.80 o 
   6   2  37        4.80        7.96      8.83 o 
   7   2  37       13.20        6.62     11.76 o 
   8   2  37        0.09      -12.71     13.90 o 
   9   2  37       19.80       13.53     22.80 o 
  10   2  37        9.53        4.33     26.66 o 
  11   2  37        1.57        9.75     41.77 o 
   1   3  37       27.84        7.62     10.87 o 
   2   3  37       21.87       25.06     11.01 o 
   3   3  37       89.50       93.48     20.30 o 
   4   3  37        5.26        9.96     13.73 o 
   5   3  37        3.38       -3.36     10.93 o 
   6   3  37        2.71        7.32     12.14 o 
   7   3  37       20.64       33.73     16.12 o 
   8   3  37        2.14       -0.81     16.41 o 
   9   3  37       18.33       20.97     18.09 o 
  10   3  37       10.77      -30.07     42.71 o 
   1   4  37       87.53       90.75     25.30 o 
   2   4  37       20.24       37.03     21.70 o 
   3   4  37        8.72        5.27     16.62 o 
   4   4  37       24.43       18.33     17.73 o 
   5   4  37        3.45       24.77     18.73 o 
   6   4  37       15.28        8.48     15.40 o 
   7   4  37       19.69        9.86     22.55 o 
   8   4  37       17.02       -0.61     41.80 o 
   2   5  37       53.35       43.45     40.09 o 
   3   5  37        0.31       39.55     39.01 o 
   4   5  37        2.04       10.22     36.12 o 
   5   5  37        0.11       19.39     27.62 o 
   6   5  37        2.96      -10.71     28.60 o 
   0   0  38       19.27       18.90     19.24 o 
   2   0  38       65.34       64.84     17.53 o 
   4   0  38       57.78       53.29     23.21 o 
   6   0  38      100.77      101.17     39.65 o 
   8   0  38       55.86       42.69     16.18 o 
  10   0  38       18.92       29.35     17.16 o 
  12   0  38        6.68       -7.87     28.69 o 
   0   1  38      179.81      171.21     25.47 o 
   1   1  38        7.19        2.22      8.87 o 
   2   1  38      178.03      149.03     17.29 o 
   3   1  38       37.65       27.62      9.85 o 
   4   1  38       67.86       82.38     11.75 o 
   5   1  38      160.71      175.70     15.23 o 
   6   1  38        4.93       19.23      9.65 o 
   7   1  38       10.50       19.62     10.22 o 
   8   1  38       23.39       18.73     13.64 o 
   9   1  38        1.80        2.67     11.26 o 
  10   1  38       42.89       60.44     14.97 o 
  11   1  38        2.67       10.02     39.48 o 
   0   2  38      596.49      656.00     49.25 o 
   1   2  38       42.70       30.13     11.23 o 
   2   2  38      636.90      622.56     34.46 o 
   3   2  38      149.10      137.30     15.34 o 
   4   2  38       17.23        9.00      9.81 o 
   5   2  38      170.53      163.04     15.00 o 
   6   2  38       20.45       11.63     10.12 o 
   7   2  38       48.91       39.98     12.90 o 
   8   2  38        5.20       -5.82     14.05 o 
   9   2  38        2.09       -3.53     15.26 o 
  10   2  38        1.87       25.68     18.65 o 
  11   2  38        2.20       -0.07     45.74 o 
   0   3  38      145.25       95.87     54.66 o 
   1   3  38       23.19       10.99     11.78 o 
   2   3  38        0.60       16.39     11.71 o 
   3   3  38       14.24       21.98     11.12 o 
   4   3  38        9.46       17.41     14.90 o 
   5   3  38        6.27        6.93     15.09 o 
   6   3  38        8.96        8.34     12.90 o 
   7   3  38        8.52       12.34     16.92 o 
   8   3  38        1.80        4.45     15.14 o 
   9   3  38        4.30      -18.75     21.03 o 
  10   3  38        7.59        9.69     49.57 o 
   1   4  38       86.40       72.94     44.33 o 
   2   4  38        6.21        4.06     19.45 o 
   3   4  38        7.25       -2.95     16.26 o 
   4   4  38        0.47       -8.84     16.04 o 
   5   4  38       14.31       31.23     18.59 o 
   6   4  38       32.43       -1.60     24.21 o 
   7   4  38        3.18      -12.05     18.31 o 
   8   4  38        2.70       40.89     44.59 o 
   3   5  38        2.21       -3.77     34.23 o 
   4   5  38        7.78      -15.94     34.50 o 
   5   5  38       11.58        3.40     28.52 o 
   2   0  39        4.89      -12.36     13.42 o 
   4   0  39      106.54       99.96     17.01 o 
   6   0  39       17.24       21.38     13.31 o 
   8   0  39        5.44        1.29     13.51 o 
  10   0  39        5.73       30.90     16.75 o 
   1   1  39       33.18       50.81     12.25 o 
   2   1  39      130.07      132.82     30.09 o 
   3   1  39       42.15       39.90     12.10 o 
   4   1  39      143.23      111.60     14.26 o 
   5   1  39       46.86       44.36     10.32 o 
   6   1  39       43.38       39.08     10.84 o 
   7   1  39      107.35      145.00     19.81 o 
   8   1  39        6.81       11.83     11.01 o 
   9   1  39        2.80       30.47     12.33 o 
  10   1  39       33.75       53.17     13.84 o 
  11   1  39       12.18       15.27     44.19 o 
   1   2  39      226.87      235.25     21.51 o 
   2   2  39        2.46       17.50     11.52 o 
   3   2  39      571.60      546.55     33.04 o 
   4   2  39      134.42      134.35     15.88 o 
   5   2  39       48.86       50.69     11.05 o 
   6   2  39       75.31       51.81     11.81 o 
   7   2  39       83.47       73.43     14.57 o 
   8   2  39       33.71       31.29     15.11 o 
   9   2  39        4.75        1.41     14.89 o 
  10   2  39       18.94      -17.28     22.09 o 
   1   3  39       36.28        3.72     11.23 o 
   2   3  39        1.74       -2.38     11.32 o 
   3   3  39       42.98       21.93     12.18 o 
   4   3  39        5.89        6.75     14.97 o 
   5   3  39        7.57        2.52     15.20 o 
   6   3  39       12.91       16.01     19.49 o 
   7   3  39       32.68       35.94     15.72 o 
   8   3  39        3.71      -13.03     18.01 o 
   9   3  39        4.32       13.14     31.58 o 
   1   4  39       56.58       56.04     33.13 o 
   2   4  39        4.49       16.92     21.18 o 
   3   4  39       12.45       15.36     18.01 o 
   4   4  39        1.71        1.75     17.29 o 
   5   4  39        9.90       17.76     18.68 o 
   6   4  39        1.91        1.59     19.41 o 
   7   4  39        8.40      -16.78     17.76 o 
   8   4  39        5.87        4.17     42.78 o 
   3   5  39        2.14        6.93     40.62 o 
   4   5  39       18.52       38.47     40.89 o 
   5   5  39       30.52       64.38     32.65 o 
   0   0  40      462.05      348.67     50.07 o 
   2   0  40      194.90      252.41     31.72 o 
   4   0  40      357.65      414.67     41.66 o 
   6   0  40      167.71      172.15     40.13 o 
   8   0  40       21.02       15.14     26.87 o 
  10   0  40        0.46        4.97     16.19 o 
   0   1  40        2.41        5.70     13.34 o 
   1   1  40       55.97       58.70     13.11 o 
   2   1  40      375.28      371.60     26.55 o 
   3   1  40       46.08       26.46     11.86 o 
   4   1  40       61.75       66.64     13.04 o 
   5   1  40       76.98       88.12     13.86 o 
   6   1  40       32.40       46.10     14.09 o 
   7   1  40      101.90      118.47     14.68 o 
   8   1  40        8.74       -2.45     12.32 o 
   9   1  40       27.49       28.43     16.06 o 
  10   1  40       37.63       56.87     16.15 o 
  11   1  40        8.68        8.35     53.44 o 
   0   2  40       39.03       28.87     27.85 o 
   1   2  40      273.51      248.58     22.32 o 
   2   2  40       30.58       15.45     12.09 o 
   3   2  40      151.11      169.94     23.00 o 
   4   2  40       11.60       24.14     11.39 o 
   5   2  40        8.57        2.77     10.89 o 
   6   2  40       72.42       52.67     14.35 o 
   7   2  40       39.83       22.70     12.82 o 
   8   2  40       32.07       42.12     15.98 o 
   9   2  40       46.99       40.14     16.73 o 
  10   2  40       20.48       28.72     50.45 o 
   0   3  40        0.38       -3.33     16.03 o 
   1   3  40       13.27       10.01     11.70 o 
   2   3  40       16.92       17.22     12.39 o 
   3   3  40       18.96       28.27     13.26 o 
   4   3  40       87.28       64.08     19.29 o 
   5   3  40        3.73      -14.57     14.57 o 
   6   3  40       24.92       58.07     20.02 o 
   7   3  40       10.09      -11.30     13.04 o 
   8   3  40        9.06        8.87     25.73 o 
   9   3  40       15.89       84.61     52.26 o 
   1   4  40       14.82        8.37     29.63 o 
   2   4  40       38.66       20.46     30.10 o 
   3   4  40        6.29        0.30     21.39 o 
   4   4  40        3.62       -4.62     21.36 o 
   5   4  40        2.17      -17.22     17.22 o 
   6   4  40        0.62       25.26     20.34 o 
   7   4  40       22.41       34.10     36.39 o 
   2   0  41       16.07       13.01     15.35 o 
   4   0  41       18.36       25.50     22.83 o 
   6   0  41       69.65       92.60     18.79 o 
   8   0  41      202.52      171.50     24.69 o 
  10   0  41        9.94        7.59     23.21 o 
   1   1  41       93.98       95.53     15.61 o 
   2   1  41        8.95        7.76     11.04 o 
   3   1  41       25.39        3.29     10.80 o 
   4   1  41      454.27      433.60     30.36 o 
   5   1  41      178.23      170.75     17.63 o 
   6   1  41       16.78       19.65     10.39 o 
   7   1  41        7.87       26.30     11.51 o 
   8   1  41       14.01        8.48     11.03 o 
   9   1  41       75.71       44.22     16.72 o 
  10   1  41        6.35       31.66     13.17 o 
  11   1  41        3.63       -6.06     29.18 o 
   1   2  41       64.72       75.27     15.07 o 
   2   2  41       24.45       22.97     15.25 o 
   3   2  41        4.80        9.50     11.42 o 
   4   2  41       64.96       42.36     14.35 o 
   5   2  41        5.61        4.52     10.70 o 
   6   2  41        9.25       14.14     11.92 o 
   7   2  41       27.24       17.69     13.07 o 
   8   2  41       29.66       31.94     15.35 o 
   9   2  41       13.34        1.30     16.45 o 
  10   2  41       14.26       26.09     28.32 o 
   1   3  41        3.12       10.74     12.58 o 
   2   3  41        3.76        7.74     12.39 o 
   3   3  41       25.26       44.80     14.83 o 
   4   3  41        1.27        4.22     15.51 o 
   5   3  41        4.27        8.16     17.23 o 
   6   3  41        4.64        0.20     16.75 o 
   7   3  41        3.45        9.78     18.38 o 
   8   3  41        3.44      -21.04     21.04 o 
   9   3  41        3.24       36.45     45.74 o 
   1   4  41        0.37       21.07     21.92 o 
   2   4  41       19.26       29.81     24.23 o 
   3   4  41        1.86       20.29     22.47 o 
   4   4  41        0.55        4.46     19.24 o 
   5   4  41        4.59       14.39     19.37 o 
   6   4  41        1.00       -7.66     19.12 o 
   7   4  41        0.05       18.78     27.82 o 
   0   0  42       15.68        8.00     20.31 o 
   2   0  42        6.43      -12.56     14.09 o 
   4   0  42      125.22      113.22     42.88 o 
   6   0  42      112.58      155.96     22.50 o 
   8   0  42       34.30       35.78     17.56 o 
  10   0  42        6.13        5.33     18.00 o 
   0   1  42      185.68      217.06     34.31 o 
   1   1  42      159.34      138.52     18.06 o 
   2   1  42        4.89        8.77     11.22 o 
   3   1  42       22.52       24.18     12.53 o 
   4   1  42       82.80       91.50     16.68 o 
   5   1  42      112.27       91.90     27.19 o 
   6   1  42        1.40       28.11     11.85 o 
   7   1  42       18.92       26.21     11.42 o 
   8   1  42        6.00        6.52     11.69 o 
   9   1  42       13.81       19.74     11.99 o 
  10   1  42        6.72        1.05     22.17 o 
   0   2  42        0.60       15.57     16.37 o 
   1   2  42       17.07       24.11     12.67 o 
   2   2  42       75.34       64.80     14.72 o 
   3   2  42        6.24        1.94     12.19 o 
   4   2  42       31.29       11.16     12.93 o 
   5   2  42        0.13        6.69     11.16 o 
   6   2  42       24.88        0.99     12.09 o 
   7   2  42        3.76       12.37     14.28 o 
   8   2  42        2.92       -4.03     14.30 o 
   9   2  42       15.67      -14.40     14.40 o 
  10   2  42       11.15        6.82     29.92 o 
   0   3  42        6.45       31.63     19.85 o 
   1   3  42       14.80       12.07     13.14 o 
   2   3  42       14.52       15.31     13.21 o 
   3   3  42        4.00        8.47     14.03 o 
   4   3  42       35.43       25.52     25.49 o 
   5   3  42        8.45        8.98     17.29 o 
   6   3  42        0.51        2.95     18.68 o 
   7   3  42       13.37       12.05     18.15 o 
   8   3  42       19.57       27.86     16.65 o 
   1   4  42        8.28       -2.79     20.71 o 
   2   4  42       12.14      -10.49     21.88 o 
   3   4  42       13.02       28.15     24.30 o 
   4   4  42        1.05      -21.16     21.16 o 
   5   4  42        7.68        1.01     18.52 o 
   6   4  42        9.42        3.30     21.40 o 
   7   4  42       22.69       51.39     50.31 o 
   2   0  43       19.35       10.09     18.56 o 
   4   0  43      540.74      569.15     51.03 o 
   6   0  43       49.74       58.61     22.81 o 
   8   0  43        2.04       14.26     16.98 o 
  10   0  43        4.50      -21.36     25.70 o 
   1   1  43       21.40       56.45     14.28 o 
   2   1  43       77.79       61.13     14.34 o 
   3   1  43       38.15       32.03     13.91 o 
   4   1  43        5.88       24.58     12.92 o 
   5   1  43        7.94       -6.11     12.95 o 
   6   1  43       59.61       70.39     18.58 o 
   7   1  43       24.09       36.39     12.38 o 
   8   1  43        1.14        1.87     11.64 o 
   9   1  43        3.40       16.17     13.27 o 
  10   1  43        5.83       10.05     23.26 o 
   1   2  43        2.26        0.20     11.43 o 
   2   2  43        1.80       10.58     12.08 o 
   3   2  43       27.65       38.71     13.99 o 
   4   2  43       25.60       27.17     20.43 o 
   5   2  43        6.81      -12.93     12.93 o 
   6   2  43        1.71       10.64     12.51 o 
   7   2  43       12.97        0.91     17.10 o 
   8   2  43       23.48       30.00     16.58 o 
   9   2  43        2.51       10.53     20.11 o 
   1   3  43       32.74       37.79     16.16 o 
   2   3  43        0.30       -4.14     12.91 o 
   3   3  43       16.68       11.53     14.49 o 
   4   3  43        0.01       18.50     22.33 o 
   5   3  43        0.35       19.76     21.67 o 
   6   3  43        0.50      -16.63     17.10 o 
   7   3  43        0.55        1.31     31.30 o 
   8   3  43        1.45       -3.19     35.04 o 
   1   4  43        8.00      -18.67     20.64 o 
   2   4  43        2.02       -0.84     22.08 o 
   3   4  43       13.00        9.13     23.95 o 
   4   4  43        6.06       -4.09     24.23 o 
   5   4  43        1.77       21.86     23.60 o 
   6   4  43        0.09       -2.33     25.12 o 
   0   0  44       82.19       87.58     30.13 o 
   2   0  44        7.38       12.71     17.30 o 
   4   0  44       88.43      148.98     38.61 o 
   6   0  44       51.13       47.62     23.73 o 
   8   0  44        0.27       12.66     27.99 o 
  10   0  44        7.12       23.62     37.87 o 
   0   1  44      307.54      275.90     36.74 o 
   1   1  44       18.73       12.85     11.75 o 
   2   1  44        0.82        8.44     12.17 o 
   3   1  44       12.12       16.86     13.14 o 
   4   1  44       23.22       44.31     14.32 o 
   5   1  44        6.41        7.90     14.39 o 
   6   1  44       23.40       19.57     15.09 o 
   7   1  44        7.77        8.71     12.78 o 
   8   1  44        3.18        2.08     12.22 o 
   9   1  44       19.25       34.02     13.92 o 
  10   1  44       12.46       41.44     25.24 o 
   0   2  44        0.74        8.17     16.68 o 
   1   2  44        5.97        1.05     12.49 o 
   2   2  44       43.71       24.37     14.24 o 
   3   2  44       32.72       -8.10     12.56 o 
   4   2  44        0.06       16.02     14.78 o 
   5   2  44       13.37        0.26     14.40 o 
   6   2  44        2.09        6.64     12.81 o 
   7   2  44       54.20       58.11     30.85 o 
   8   2  44       26.66       39.15     27.89 o 
   9   2  44       11.53      -13.76     25.56 o 
   0   3  44       28.91       13.43     19.01 o 
   1   3  44       56.45       59.78     16.93 o 
   2   3  44       13.10       32.06     15.11 o 
   3   3  44       52.11       45.72     19.89 o 
   4   3  44       42.74       76.05     37.77 o 
   5   3  44       13.85       59.22     27.14 o 
   6   3  44        4.17       40.76     21.07 o 
   7   3  44       15.42       35.33     21.69 o 
   8   3  44       15.96       30.95     29.63 o 
   1   4  44        5.21      -12.63     23.09 o 
   2   4  44        1.25      -17.65     24.08 o 
   3   4  44        1.09        3.79     24.16 o 
   4   4  44        2.60      -14.53     24.00 o 
   5   4  44        1.65      -24.09     24.92 o 
   6   4  44        1.13        5.72     40.69 o 
   2   0  45      119.11       86.66     21.58 o 
   4   0  45      309.99      340.81     40.70 o 
   6   0  45       39.17       59.20     25.49 o 
   8   0  45        8.38       29.14     21.72 o 
  10   0  45       11.56        4.58     28.03 o 
   1   1  45       56.64       50.02     14.27 o 
   2   1  45        6.64       13.03     13.23 o 
   3   1  45       45.96       55.32     15.49 o 
   4   1  45       79.90       89.70     17.43 o 
   5   1  45        2.18      -13.43     13.43 o 
   6   1  45       18.21       11.06     15.47 o 
   7   1  45        2.32        3.52     15.06 o 
   8   1  45        0.50        0.97     14.14 o 
   9   1  45       29.49       35.97     14.42 o 
   1   2  45       15.33        0.99     12.69 o 
   2   2  45       13.02       21.17     13.90 o 
   3   2  45       28.23       12.56     13.28 o 
   4   2  45        2.72       14.53     14.17 o 
   5   2  45       26.29       14.03     15.07 o 
   6   2  45        0.16       22.48     16.79 o 
   7   2  45       10.56       11.70     17.89 o 
   8   2  45        4.68       11.68     19.58 o 
   9   2  45       67.57       79.35     33.21 o 
   1   3  45       11.33       25.16     14.80 o 
   2   3  45       21.13       14.82     15.66 o 
   3   3  45        3.49       15.36     15.65 o 
   4   3  45        1.73       38.78     24.73 o 
   5   3  45       45.66       61.20     27.48 o 
   6   3  45        0.07      -22.68     22.68 o 
   7   3  45        9.79       18.16     21.39 o 
   1   4  45        8.16      -21.88     21.88 o 
   2   4  45        0.02        4.41     23.00 o 
   3   4  45       21.05       26.58     26.62 o 
   4   4  45        5.62       19.81     26.98 o 
   5   4  45        5.19        0.70     25.98 o 
   0   0  46      152.32      134.27     37.00 o 
   2   0  46       66.59       90.24     22.93 o 
   4   0  46      111.76      152.54     43.76 o 
   6   0  46       38.96       40.98     23.42 o 
   8   0  46       33.90       17.80     37.20 o 
   0   1  46        6.39       41.55     20.09 o 
   1   1  46       52.07       60.58     15.50 o 
   2   1  46       79.72       88.78     17.55 o 
   3   1  46      185.84      196.36     47.22 o 
   4   1  46       19.54       21.72     20.87 o 
   5   1  46        2.84       12.96     14.48 o 
   6   1  46        5.56        1.21     15.93 o 
   7   1  46        8.51      -13.73     15.80 o 
   8   1  46        3.51       20.72     14.54 o 
   9   1  46        4.94       27.29     17.37 o 
   0   2  46        3.67        4.06     17.80 o 
   1   2  46        6.76       -2.55     13.29 o 
   2   2  46        5.89       13.91     13.05 o 
   3   2  46       26.61       23.04     15.34 o 
   4   2  46      108.87       90.31     19.10 o 
   5   2  46        8.58        5.73     15.00 o 
   6   2  46        2.76        7.27     16.31 o 
   7   2  46        1.20        8.83     25.79 o 
   8   2  46        0.98       16.20     20.44 o 
   0   3  46       65.82       93.48     26.24 o 
   1   3  46       14.95       27.45     15.14 o 
   2   3  46        1.84       -3.58     13.98 o 
   3   3  46        6.88       10.93     15.07 o 
   4   3  46        0.14       31.01     24.40 o 
   5   3  46       10.84       18.89     25.76 o 
   6   3  46        5.02       22.60     27.93 o 
   7   3  46       10.78      -23.20     28.01 o 
   1   4  46       13.21       18.04     25.24 o 
   2   4  46        5.06       27.82     25.84 o 
   3   4  46       20.12       48.95     27.27 o 
   4   4  46        8.57       23.35     27.66 o 
   2   0  47      293.31      273.94     36.27 o 
   4   0  47       67.83       31.55     26.00 o 
   6   0  47        2.88        3.10     26.80 o 
   8   0  47        7.98       -9.91     23.30 o 
   1   1  47       43.47       47.03     14.72 o 
   2   1  47       62.13       75.29     16.60 o 
   3   1  47      216.22      202.88     27.93 o 
   4   1  47        5.46        1.39     14.26 o 
   5   1  47        6.19      -12.46     14.24 o 
   6   1  47       43.30       44.74     17.95 o 
   7   1  47        1.73       -8.09     16.70 o 
   8   1  47        2.53      -16.94     16.94 o 
   9   1  47        6.14       30.67     22.02 o 
   1   2  47        9.90       14.69     14.56 o 
   2   2  47        0.74       11.81     14.54 o 
   3   2  47       13.95        4.61     14.42 o 
   4   2  47        1.01       14.95     14.98 o 
   5   2  47        6.66       14.87     16.67 o 
   6   2  47        1.98       -0.30     16.83 o 
   7   2  47        3.98      -10.22     26.75 o 
   8   2  47        5.38      -25.96     25.96 o 
   1   3  47       19.64       23.81     15.08 o 
   2   3  47       28.20       14.40     15.71 o 
   3   3  47        3.71       -2.26     14.87 o 
   4   3  47       36.42       58.34     35.61 o 
   5   3  47        3.51       41.12     25.98 o 
   6   3  47        0.79        4.61     27.44 o 
   1   4  47       11.38       49.60     27.47 o 
   2   4  47        1.66       10.12     26.41 o 
   3   4  47        9.27       81.83     29.96 o 
   0   0  48      239.63      186.76     43.46 o 
   2   0  48      372.25      351.95     49.35 o 
   4   0  48        0.70       31.18     22.12 o 
   6   0  48        1.04       -5.57     35.31 o 
   8   0  48       14.86        4.36     27.32 o 
   0   1  48       12.20      -12.77     17.56 o 
   1   1  48       24.03       32.22     15.23 o 
   2   1  48      107.52      126.48     19.08 o 
   3   1  48       16.00       20.96     14.57 o 
   4   1  48        1.47        5.57     14.48 o 
   5   1  48        7.58       -7.52     15.18 o 
   6   1  48        1.17      -12.45     15.83 o 
   7   1  48        7.59       -6.80     16.83 o 
   8   1  48        8.24        0.94     19.44 o 
   0   2  48      122.88      138.86     60.10 o 
   1   2  48        3.77        2.81     14.13 o 
   2   2  48       25.58       34.85     17.08 o 
   3   2  48       20.13       20.68     15.85 o 
   4   2  48       10.85      -11.51     14.20 o 
   5   2  48        1.28       -3.43     16.14 o 
   6   2  48        1.14       15.25     17.39 o 
   7   2  48        1.22      -12.56     25.71 o 
   0   3  48       13.66        1.63     40.46 o 
   1   3  48        5.10       15.86     15.60 o 
   2   3  48       54.23       54.12     17.83 o 
   3   3  48        2.15      -14.05     14.05 o 
   4   3  48       22.99       22.41     24.87 o 
   5   3  48       20.70       49.69     26.39 o 
   6   3  48        0.34      -25.57     25.57 o 
   1   4  48        4.54       30.99     27.20 o 
   2   4  48       10.92       -4.54     26.29 o 
   2   0  49      164.82      151.96     29.40 o 
   4   0  49       32.56       30.86     24.19 o 
   6   0  49        8.95       33.99     29.19 o 
   8   0  49        7.48      -14.26     26.11 o 
   1   1  49        7.44        6.33     14.88 o 
   2   1  49       60.86       62.98     19.81 o 
   3   1  49       10.63       37.58     16.64 o 
   4   1  49        0.67      -12.80     14.84 o 
   5   1  49        5.55       10.94     16.42 o 
   6   1  49        5.31       15.76     17.59 o 
   7   1  49        7.56       13.26     18.29 o 
   8   1  49       18.47      -15.13     19.37 o 
   1   2  49       10.77       20.29     14.93 o 
   2   2  49       11.03       18.89     15.03 o 
   3   2  49        0.61        0.02     14.99 o 
   4   2  49        0.38       -5.37     15.54 o 
   5   2  49       32.61       19.48     18.07 o 
   6   2  49        1.09       -3.39     16.88 o 
   7   2  49        4.49      -16.81     25.29 o 
   1   3  49        7.99       23.29     16.57 o 
   2   3  49       17.57       35.02     17.11 o 
   3   3  49       12.23       11.78     18.17 o 
   4   3  49        5.44      -15.47     24.07 o 
   5   3  49       20.58       31.66     28.35 o 
   0   0  50       24.24       -5.18     27.51 o 
   2   0  50       22.47       52.06     28.59 o 
   4   0  50        0.16       -5.93     21.63 o 
   6   0  50        4.43       -3.66     25.01 o 
   8   0  50       44.72       36.85     29.13 o 
   0   1  50        0.93        6.16     18.87 o 
   1   1  50       17.48       14.15     14.63 o 
   2   1  50       20.11       33.75     16.07 o 
   3   1  50        2.32       31.84     16.21 o 
   4   1  50        2.45        4.66     16.14 o 
   5   1  50        0.74      -15.36     15.36 o 
   6   1  50        9.79       17.78     18.02 o 
   7   1  50        2.14       -8.12     17.51 o 
   0   2  50        3.91       -7.60     19.85 o 
   1   2  50        8.63       39.98     16.76 o 
   2   2  50        0.17        6.43     15.64 o 
   3   2  50        5.46        4.09     15.59 o 
   4   2  50        0.23       -5.81     16.58 o 
   5   2  50        5.23       12.74     18.08 o 
   6   2  50        4.87       -4.81     17.21 o 
   0   3  50        4.30       -3.51     22.19 o 
   1   3  50        1.06       -4.54     16.88 o 
   2   3  50       17.13       27.09     16.80 o 
   3   3  50        9.79       22.43     20.41 o 
   4   3  50       11.96       -5.64     24.13 o 
   2   0  51      185.17      172.68     38.38 o 
   4   0  51        2.95      -20.31     21.38 o 
   6   0  51       37.12       -4.75     25.01 o 
   1   1  51       36.92       46.97     17.28 o 
   2   1  51       11.78        7.37     14.73 o 
   3   1  51       10.87       22.06     16.86 o 
   4   1  51        0.14       -0.02     15.56 o 
   5   1  51        0.45       -7.02     15.78 o 
   6   1  51        8.78        7.76     17.64 o 
   7   1  51        3.70       -6.65     18.31 o 
   1   2  51        0.19       15.33     15.50 o 
   2   2  51        0.21       -0.25     16.22 o 
   3   2  51       12.31        1.23     16.20 o 
   4   2  51        0.77       -6.26     17.62 o 
   5   2  51        7.39       24.57     18.54 o 
   6   2  51       12.35       20.47     19.12 o 
   1   3  51       13.53      -14.95     16.99 o 
   2   3  51        9.37       17.98     17.42 o 
   3   3  51        9.04        0.53     20.63 o 
   4   3  51        8.69        6.41     30.74 o 
   0   0  52      142.04      141.94     40.63 o 
   2   0  52       65.76       88.31     27.78 o 
   4   0  52        4.02       -0.82     38.88 o 
   6   0  52       13.71       24.92     26.73 o 
   0   1  52       59.94       54.85     32.72 o 
   1   1  52       27.26        2.50     15.91 o 
   2   1  52        1.24      -10.57     14.85 o 
   3   1  52        5.78       11.52     15.80 o 
   4   1  52        2.16      -15.06     15.06 o 
   5   1  52        4.06       -5.91     16.58 o 
   6   1  52        0.79       21.55     19.60 o 
   0   2  52       27.86       35.96     24.04 o 
   1   2  52        4.91        9.74     15.55 o 
   2   2  52        0.53        2.66     18.71 o 
   3   2  52        9.45      -16.24     16.24 o 
   4   2  52        4.77       18.96     17.70 o 
   5   2  52       10.34       -1.88     19.05 o 
   0   3  52        0.53        9.24     25.16 o 
   1   3  52       18.33       32.89     18.60 o 
   2   3  52        4.62       38.09     18.90 o 
   3   3  52       12.24      -15.26     24.94 o 
   2   0  53       15.64       52.15     25.93 o 
   4   0  53        0.88      -18.56     21.66 o 
   6   0  53        5.67       -9.89     40.22 o 
   1   1  53        3.72       -0.73     14.98 o 
   2   1  53       31.78       15.38     17.03 o 
   3   1  53        2.35        4.89     16.88 o 
   4   1  53        3.03       -8.13     17.30 o 
   5   1  53        3.56        3.52     18.69 o 
   6   1  53        7.99        7.89     18.52 o 
   1   2  53        6.30        9.32     16.25 o 
   2   2  53        4.74       -1.74     17.07 o 
   3   2  53        1.60       14.37     17.46 o 
   4   2  53       10.67       13.06     18.97 o 
   1   3  53        0.55        2.32     17.95 o 
   0   0  54      209.08      154.39     45.95 o 
   2   0  54      138.47       86.78     61.72 o 
   4   0  54        4.47        6.25     24.36 o 
   0   1  54        1.32        8.24     23.89 o 
   1   1  54        7.36       17.02     16.58 o 
   2   1  54       24.42       40.09     18.94 o 
   3   1  54       25.89       32.70     18.52 o 
   4   1  54        0.66      -17.29     17.29 o 
   5   1  54        0.60      -13.78     17.68 o 
   0   2  54        4.56       19.14     24.80 o 
   1   2  54        1.35       12.92     17.23 o 
   2   2  54        0.94       -2.15     17.26 o 
   3   2  54        2.39      -11.83     18.97 o 
   2   0  55       21.52       19.75     57.98 o 
   4   0  55        2.61        6.33     25.80 o 
   1   1  55        0.56      -16.36     16.36 o 
   2   1  55        2.44       13.17     17.72 o 
   3   1  55       22.44       55.97     20.15 o 
   4   1  55        1.70       -9.20     18.54 o 
   1   2  55        8.61       23.97     18.31 o 
   2   2  55        0.80        7.64     18.15 o 
   0   0  56       83.53       50.85     39.89 o 
   2   0  56        4.31       16.27     26.33 o 
   4   0  56        4.85        5.10     27.43 o 
   0   1  56        5.79       22.31     26.38 o 
   1   1  56       19.62       -8.90     17.30 o 
   2   1  56        0.08       -6.03     17.58 o 
   3   1  56        0.80        9.69     18.80 o 
   2   0  57        1.08       16.97     28.11 o 
   1   1  57       12.64       -3.59     17.59 o 
                                                 
